# Supplementary material for: Correction to: Prioritizing river basins for intensive monitoring and assessment by the US Geological Survey
Source: Environ Monit Assess. 2023 May 13;195(6):665. doi: 10.1007/s10661-023-11173-1 (PMC10181963; doi:10.1007/s10661-023-11173-1)
Supplement: Supplementary file 2 — Supplementary file2 (XLSX 147 kb) [file 10661_2023_11173_MOESM2_ESM.xlsx]

## Sheet: Title page
	Priortizing river basins for intensive monitoring and assessment by the U.S. Geological Survey
	Peter C. Van Metre*, Sharon Qi, Jeffrey Deacon, Cheryl Dieter, Jessica M. Driscoll, Michael Fienen, Terry Kenney, Patrick Lambert, David Lesmes, Christopher A. Mason, Anke Mueller-Solger, Marylynn Musgrove, Jaime Painter, Donald Rosenberry, Anthony J. Tesoriero, Lisamarie Windham-Myers, and David Wolock
	*Corresponding author, pcvanmet@usgs.gov

## Sheet: Table S-1
Table S-1. HUC04s and candidate basins for the contiguous United States. Basin ID, in column A,
indicates which HUC04s (columns C and D) were combined to form candidate basins with more than one HUC04.
Areas were clipped at international boundaries and the U.S. shoreline.
Basin ID	Candidate Basin Name	HUC04	HUC04 Name	HUC04 Area (km2)	Candidate Basin Area (km2)
101	Maine eastern	0101	St. John	18905.1	70419.9
101		0102	Penobscot	22231.2
101		0103	Kennebec	15265.9
101		0105	Maine Coastal	14017.6
104	Maine western	0104	Androscoggin	9126.78	19941.7
104		0106	Saco	10814.9
107	NH-MA eastern	0107	Merrimack	12952.1	24193.8
107		0109	Massachusetts-Rhode Island Coastal	11241.7
108	Connecticut	0108	Connecticut	28865.2	40620.6
108		0110	Connecticut Coastal	11755.4
202	Hudson	0202	Upper Hudson	32802.1	45464
202		0203	Lower Hudson-Long Island	12661.9
204	Delaware	0204	Delaware-Mid Atlantic Coastal	40869.4	40869.4
205	Susquehanna	0205	Susquehanna	71223.8	71223.8
206	Potomac Chesapeake	0206	Upper Chesapeake	11236.2	47936.4
206		0207	Potomac	36700.1
208	Lower Chesapeake	0208	Lower Chesapeake	47263.1	47263.1
301	Chowan-Roanoke	0301	Chowan-Roanoke	44977.3	44977.3
302	NC eastern	0302	Neuse-Pamlico	29801.1	53427.8
302		0303	Cape Fear	23626.8
304	Pee Dee	0304	Pee Dee	47851.3	47851.3
305	Edisto-Santee	0305	Edisto-Santee	59422.7	59422.7
306	Ogeechee-Savannah	0306	Ogeechee-Savannah	42682.3	42682.3
307	Altamaha-St. Marys	0307	Altamaha-St. Marys	52853.8	52853.8
308	Florida northcentral	0308	St. Johns	28229.4	51555.7
308		0310	Peace-Tampa Bay	23326.3
309	Southern Florida	0309	Southern Florida	42396.6	42396.6
311	Suwannee	0311	Suwannee	34917.6	44349.2
311		0312	Ochlockonee	9431.52
313	Apalachicola	0313	Apalachicola	52180.9	52180.9
314	Choctawhatchee-Escambia	0314	Choctawhatchee-Escambia	37297.4	37297.4
315	Alabama	0315	Alabama	58896.4	58896.4
316	Mobile-Tombigbee	0316	Mobile-Tombigbee	55520.5	55520.5
317	Pascagoula-Pearl	0317	Pascagoula	29107.7	51603.6
317		0318	Pearl	22495.9
401	Lake Superior	0401	Western Lake Superior	23579.1	42149.9
401		0402	Southern Lake Superior-Lake Superior	18570.7
403	Western Lake Michigan	0403	Northwestern Lake Michigan	53605.3	62217.6
403		0404	Southwestern Lake Michigan	5132.31
403		0420	Northern Lake Huron	3479.92
405	Eastern Lake Michigan	0405	Southeastern Lake Michigan	33487.7	57324.8
405		0406	Northeastern Lake Michigan-Lake Michigan	23837.1
407	Lake Huron	0407	Northwestern Lake Huron	14472.2	38131.8
407		0408	Southwestern Lake Huron-Lake Huron	23659.6
409	Western Lake Erie	0409	St. Clair-Detroit	9693.34	40411.7
409		0410	Western Lake Erie	30718.4
411	Lake Erie and Ontario	0411	Southern Lake Erie	7870.75	42056.4
411		0412	Lake Erie	7544.44
411		0413	Southwestern Lake Ontario	9110.83
411		0414	Southeastern Lake Ontario	17530.4
411		0427	Niagara Peninsula-Northern Lake Ontario	0
415	Northeastern Lake Ontario-St. Lawrence	0415	Northeastern Lake Ontario-Lake Ontario-St. Lawrence	41802.2	41802.2
501	Allegheny-Monongahela	0501	Allegheny	30376.8	49481.1
501		0502	Monongahela	19104.3
503	Upper Ohio	0503	Upper Ohio	34687.1	55536.5
503		0504	Muskingum	20849.4
505	Kanawha	0505	Kanawha	31723.3	31723.3
506	Scioto-Great Miami	0506	Scioto	16866.7	30772.1
506		0508	Great Miami	13905.3
507	Ohio-Big Sandy-Guyandotte	0507	Big Sandy-Guyandotte	15470	38524.6
507		0509	Middle Ohio	23054.6
510	Kentucky-Licking	0510	Kentucky-Licking	27638.6	27638.6
511	Green	0511	Green	23916.8	23916.8
512	Wabash	0512	Wabash	85349.1	85349.1
513	Cumberland	0513	Cumberland	46390.1	46390.1
514	Lower Ohio	0514	Lower Ohio	32633.7	32633.7
601	Upper Tennessee	0601	Upper Tennessee	44787.9	58153.6
601		0602	Middle Tennessee-Hiwassee	13365.7
603	Lower Tennessee	0603	Middle Tennessee-Elk	26843.7	47795.4
603		0604	Lower Tennessee	20951.7
701	Mississippi Headwaters	0701	Mississippi Headwaters	52085.6	52085.6
702	Minnesota	0702	Minnesota	44050.8	44050.8
703	St. Croix-Chippewa	0703	St. Croix	19994.6	44700.7
703		0705	Chippewa	24706.1
704	Upper Mississippi-Black-Root	0704	Upper Mississippi-Black-Root	27869.5	27869.5
706	Upper Mississippi-Maquoketa-Plum	0706	Upper Mississippi-Maquoketa-Plum	22257.9	22257.9
707	Wisconsin	0707	Wisconsin	30905.7	30905.7
708	Upper Mississippi-Iowa-Skunk-Wapsipinicon	0708	Upper Mississippi-Iowa-Skunk-Wapsipinicon	59402.7	59402.7
709	Rock	0709	Rock	28275.9	28275.9
710	Des Moines	0710	Des Moines	37442.3	37442.3
711	Upper Mississippi-Salt	0711	Upper Mississippi-Salt	26110.1	26110.1
712	Upper Illinois	0712	Upper Illinois	28314.2	28314.2
713	Lower Illinois	0713	Lower Illinois	46353.9	46353.9
714	Upper Mississippi-Kaskaskia-Meramec	0714	Upper Mississippi-Kaskaskia-Meramec	44263.1	44263.1
801	Lower Mississippi-Hatchie	0801	Lower Mississippi-Hatchie	30463.2	30463.2
802	Lower Mississippi-St. Francis	0802	Lower Mississippi-St. Francis	41892.3	41892.3
803	Lower Mississippi-Yazoo	0803	Lower Mississippi-Yazoo	36393.1	36393.1
804	Lower Red-Ouachita	0804	Lower Red-Ouachita	53114.2	53114.2
805	Boeuf-Tensas-Big Black	0805	Boeuf-Tensas	13713.6	32047.9
805		0806	Lower Mississippi-Big Black	18334.3
807	Lower Mississippi	0807	Lower Mississippi-Lake Maurepas	15074.3	34091.4
807		0809	Lower Mississippi	19017.1
808	Louisiana Coastal	0808	Louisiana Coastal	34374.9	34374.9
901	Souris	0901	Souris	22632	22632
902	Red	0902	Red	101437	101437
903	Rainy	0903	Rainy	29270.8	29270.8
1002	Missouri Headwaters	1002	Missouri Headwaters	36350.4	36350.4
1003	Missouri-Marias	1003	Missouri-Marias	51433.5	51433.5
1004	Missouri-Musselshell	1004	Missouri-Musselshell	60806.6	60806.6
1005	Milk	1005	Milk	38828.6	38828.6
1006	Missouri-Poplar	1006	Missouri-Poplar	28155.3	28155.3
1007	Upper Yellowstone	1007	Upper Yellowstone	37452.9	37452.9
1008	Big Horn	1008	Big Horn	59250.3	59250.3
1009	Powder-Tongue	1009	Powder-Tongue	48698.1	48698.1
1010	Lower Yellowstone	1010	Lower Yellowstone	35974.5	35974.5
1011	Missouri-Little Missouri	1011	Missouri-Little Missouri	44637.9	44637.9
1012	Cheyenne	1012	Cheyenne	62732.4	62732.4
1013	Missouri-Oahe	1013	Missouri-Oahe	96052	96052
1014	Missouri-White	1014	Missouri-White	52031.1	52031.1
1015	Niobrara	1015	Niobrara	37098	37098
1016	James	1016	James	54742.8	54742.8
1017	Missouri-Big Sioux	1017	Missouri-Big Sioux	37994.9	37994.9
1018	North Platte	1018	North Platte	80471.9	80471.9
1019	South Platte	1019	South Platte	62582.3	62582.3
1020	Platte	1020	Platte	21251.7	21251.7
1021	Loup	1021	Loup	39094.6	39094.6
1022	Elkhorn-Little Sioux	1022	Elkhorn	18126.6	42386.3
1022		1023	Missouri-Little Sioux	24259.7
1024	Missouri-Nishnabotna	1024	Missouri-Nishnabotna	35236.9	35236.9
1025	Republican	1025	Republican	64521	64521
1026	Smoky Hill	1026	Smoky Hill	51569.8	51569.8
1027	Kansas	1027	Kansas	39531.9	39531.9
1028	Chariton-Grand	1028	Chariton-Grand	28382.3	28382.3
1029	Gasconade-Osage	1029	Gasconade-Osage	48204.1	48204.1
1030	Lower Missouri	1030	Lower Missouri	26797.7	26797.7
1101	Upper White	1101	Upper White	57880.2	57880.2
1102	Upper Arkansas	1102	Upper Arkansas	64556.1	64556.1
1103	Middle Arkansas	1103	Middle Arkansas	53187.8	53187.8
1104	Upper Cimarron	1104	Upper Cimarron	31136	31136
1105	Lower Cimarron-Keystone	1105	Lower Cimarron	18240.7	43635.1
1105		1106	Arkansas-Keystone	25394.4
1107	Neosho-Verdigris	1107	Neosho-Verdigris	53851.4	53851.4
1108	Upper Canadian	1108	Upper Canadian	32307.1	32307.1
1109	Lower Canadian	1109	Lower Canadian	43951.4	43951.4
1110	North Canadian	1110	North Canadian	46502.9	46502.9
1111	Lower Arkansas	1111	Lower Arkansas	40924.9	40924.9
1112	Red Headwaters	1112	Red Headwaters	38639.7	38639.7
1113	Red-Washita	1113	Red-Washita	64018.3	64018.3
1114	Red-Sulphur	1114	Red-Sulphur	71620.9	71620.9
1201	Sabine-Neches	1201	Sabine	25499.3	51522.5
1201		1202	Neches	26023.2
1203	Trinity-San Jacinto	1203	Trinity	46384.2	65437.9
1203		1204	Galveston Bay-San Jacinto	19053.7
1205	Brazos Headwaters	1205	Brazos Headwaters	37558.9	37558.9
1206	Middle Brazos	1206	Middle Brazos	40429.6	40429.6
1207	Lower Brazos	1207	Lower Brazos	40243.7	40243.7
1208	Upper Colorado TX	1208	Upper Colorado	41643.8	41643.8
1209	Lower Colorado-San Bernard Coastal	1209	Lower Colorado-San Bernard Coastal	73022.5	73022.5
1210	Central Texas Coastal	1210	Central Texas Coastal	44841.7	44841.7
1211	Nueces-Southwestern Texas Coastal	1211	Nueces-Southwestern Texas Coastal	70881.9	70881.9
1301	Rio Grande Headwaters	1301	Rio Grande Headwaters	19714.5	19714.5
1302	Rio Grande-Elephant Butte	1302	Rio Grande-Elephant Butte	70247.4	70247.4
1303	Rio Grande-Mimbres	1303	Rio Grande-Mimbres	28820	28820
1304	Rio Grande-Amistad	1304	Rio Grande-Amistad	48159.6	48159.6
1305	Rio Grande Closed Basins	1305	Rio Grande Closed Basins	45513.2	45513.2
1306	Upper Pecos	1306	Upper Pecos	60947.6	60947.6
1307	Lower Pecos	1307	Lower Pecos	53424.9	53424.9
1308	Lower Rio Grande	1308	Rio Grande-Falcon	13276	16468.3
1308		1309	Lower Rio Grande	3192.28
1401	Colorado-Gunnison	1401	Colorado Headwaters	25480.4	46270.8
1401		1402	Gunnison	20790.4
1403	Upper Colorado-Dolores	1403	Upper Colorado-Dolores	21661.9	21661.9
1404	Great Divide-Upper Green	1404	Great Divide-Upper Green	53758.4	53758.4
1405	White-Yampa	1405	White-Yampa	34342.5	34342.5
1406	Lower Green	1406	Lower Green	37701.4	37701.4
1407	Upper Colorado-Dirty Devil	1407	Upper Colorado-Dirty Devil	35264.4	35264.4
1408	San Juan	1408	San Juan	64569.3	64569.3
1501	Lower Colorado-Lake Mead	1501	Lower Colorado-Lake Mead	78401.6	78401.6
1502	Little Colorado	1502	Little Colorado	70077.5	70077.5
1503	Lower Colorado	1503	Lower Colorado	44539	44539
1504	Upper Gila	1504	Upper Gila	39347.3	39347.3
1505	Middle Gila	1505	Middle Gila	43769	43769
1506	Salt	1506	Salt	34892.4	34892.4
1507	Lower Gila	1507	Lower Gila	39054.9	39054.9
1508	Sonora	1508	Sonora	12938.3	12938.3
1601	Great Salt Lake	1601	Bear	19462.5	93757.5
1601		1602	Great Salt Lake	74295
1603	Escalante Desert-Sevier Lake	1603	Escalante Desert-Sevier Lake	42670	42670
1604	Black Rock Desert-Humboldt	1604	Black Rock Desert-Humboldt	74176.6	74176.6
1605	Central Lahontan	1605	Central Lahontan	32840.5	32840.5
1606	Central Nevada Desert Basins	1606	Central Nevada Desert Basins	123604	123604
1701	Kootenai-Pend Oreille-Spokane	1701	Kootenai-Pend Oreille-Spokane	94043.6	94043.6
1702	Upper Columbia	1702	Upper Columbia	57669.9	57669.9
1703	Yakima	1703	Yakima	15928.2	15928.2
1704	Upper Snake	1704	Upper Snake	92909.8	92909.8
1705	Middle Snake	1705	Middle Snake	95795.6	95795.6
1706	Lower Snake	1706	Lower Snake	90764.2	90764.2
1707	Middle Columbia	1707	Middle Columbia	77448.6	77448.6
1708	Willamette	1708	Lower Columbia	15447.3	45133.7
1708		1709	Willamette	29686.3
1710	Oregon-Washington Coastal	1710	Oregon-Washington Coastal	59364.1	59364.1
1711	Puget Sound	1711	Puget Sound	42883.4	42883.4
1712	Oregon Closed Basins	1712	Oregon Closed Basins	45143.3	45143.3
1801	Klamath-Northern California Coastal	1801	Klamath-Northern California Coastal	64621.5	64621.5
1802	Sacramento	1802	Sacramento	71980.5	83771.5
1802		1808	North Lahontan	11791
1803	Tulare-Buena Vista Lakes	1803	Tulare-Buena Vista Lakes	42497.5	42497.5
1804	San Joaquin	1804	San Joaquin	40919	40919
1805	San Francisco Bay	1805	San Francisco Bay	11208.3	11208.3
1806	Central California Coastal	1806	Central California Coastal	29381.5	29381.5
1807	Southern California Coastal	1807	Southern California Coastal	28843	28843
1809	Northern Mojave-Mono Lake	1809	Northern Mojave-Mono Lake	73269.2	73269.2
1810	Southern Mojave-Salton Sea	1810	Southern Mojave-Salton Sea	41540.4	41540.4

## Sheet: Table S-2
Table S-2. Characteristics and names of the 20 Hydrologic Landscape Regions shown on Figure 1 (Wolock et al., 2004).
(1) Subhumid plains with permeable soils and bedrock (SubhumidPlains_permSoilBR)
(2) Humid plains with permeable soils and bedrock (HumidPlains_permSoilBR)
(3) Subhumid plains with impermeable soils and permeable bedrock (SubhumidPlains_impSoil_permBR)
(4) Humid plains with permeable soils and bedrock (HumidPlains_permSoilBR)
(5) Arid plains with permeable soils and bedrock (AridPlains_permSoilBR)
(6) Subhumid plains with impermeable soils and bedrock (SubhumidPlains_impSoilBR)
(7) Humid plains with permeable soils and impermeable bedrock (HumidPlains_permSoil_impBR)
(8) Semiarid plains with impermeable soils and bedrock (SemiaridPlains_impSoilBR)
(9) Humid plateaus with impermeable soils and permeable bedrock (HumidPlateau_impSoil_permBR)
(10) Arid plateaus with impermeable soils and permeable bedrock (AridPlateau_impSoil_permBR)
(11) Humid plateaus with impermeable soils and bedrock (HumidPlateau_impSoilBR)
(12) Semiarid plateaus with permeable soils and impermeable bedrock (semiaridPlateau_permSoil_impBR)
(13) Semiarid plateaus with impermeable soils and bedrock (SemiaridPlateau_impSoilBR)
(14) Arid playas with permeable soils and bedrock (AridPlayas_permSoilBR)
(15) Semiarid mountains with impermeable soils and permeable bedrock (SemiaridMtns_impSoil_permBR)
(16) Humid mountains with permeable soils and impermeable bedrock (HumidMtns_permSoil_impBR)
(17) Semiarid mountains with impermeable soils and bedrock (SemiaridMtns_impSoilBR)
(18) Semiarid mountains with permeable soils and impermeable bedrock (SemiaridMtns_permSoil_impBR)
(19) Very humid mountains with permeable soils and impermeable bedrock (VeryHumidMtns_permSoil_impBR)
(20) Humid mountains with permeable soils and impermeable bedrock (HumidMtns_permSoil_impBR)

## Sheet: Table S-3
Table S-3. Selected geographic characteristics of candidate basins. Variable descriptions and their sources are given in Table S-4.
Column headings for the 10 variables used in basin ranking are highlighted in green.
Basin ID	Candidate Basin name	Region number	Region name	Candidate Basin area (km2)	Elevation (m)	Precipitation 1981-2010 (mm)	Temperature 1981-2010 (Celsius)	Urban (2012)	Ag (2012)	Urban (1974)	Ag (1974)	Ur2012-1974	Ag2012-1974	NormalStorage (ML/km2)	FireHazard	PublicSupply_GW (mgd)	PublicSupply_SW (mgd)	Irrigation_GW_fresh (mgd)	Irrigation_SW_fresh (mgd)	Total_GW_withdraw_fresh (mgd)	Total_SW_withdraw_fresh (mgd)	Tot_WU	Total_WU_to_Runoff_ratio	Runoff (mgd)	RateChgGW_cmyr	PPT_change (mm)	Aq_animal_SAR (mean)	Aq_plant_SAR (mean)	Wtl_animal_SAR (mean)	Wtl_plant_SAR (mean)	Sum_SAR	Sum_SAR (rank)	RareArea (km2)	RareArea (%)	SUM_RareArea (rank)	Eco_sensitivity (mean rank)	Mean_ICI
101	Maine eastern	1	Northeast	70419.9	224.199	1142.53	4.99222	4.48425	3.66863	1.83752	3.89248	2.64673	0.223856	93.147	45.9712	14.5091	17.6708	4.5575	11.0573	48.6108	186.097	234.707	0.00666571	35211.2	5.94392	151.554	0.0424271	0.0130091	0.0321545	0.0380664	0.125657	19	41	0.00049629	112	65.5	0.786112
104	Maine western	1	Northeast	19941.7	240.113	1247.81	6.52171	31.1141	4.66205	10.2941	5.16659	20.82	0.504545	129.25	52.6663	25.0705	50.1884	0.754075	3.85485	59.7229	136.818	196.541	0.0199626	9845.46	3.39366	152.231	0.036405	0.0947386	0.158313	0.111709	0.401165	75	12	0.000601894	116	95.5	0.745395
107	NH-MA eastern	1	Northeast	24193.8	141.969	1223.1	8.76089	48.3506	4.52456	31.2943	5.3525	17.0563	0.827941	91.0509	29.1202	197.696	388.466	116.582	25.652	390.474	554.982	945.456	0.0872835	10832	3.9625	138.556	0.00507505	0.0192147	0.0540684	0.0192169	0.097575	12	164	0.00678618	137	74.5	0.67537
108	Connecticut	1	Northeast	40620.6	287.806	1216.56	7.67373	29.6839	7.24518	17.6033	8.31336	12.0806	1.06818	203.614	41.9206	88.8625	398.16	5.90417	11.2778	221.531	719.622	941.153	0.0503234	18702.1	4.42815	142.748	0.134848	0.0238159	0.107992	0.0751985	0.341855	62	5	0.000123094	98	80	0.685447
202	Hudson	1	Northeast	45464	239.596	1192.81	8.90111	33.7429	12.7821	26.3559	15.1109	7.38699	2.32874	121.128	161.707	681.592	1419.48	19.7704	16.2199	824.656	2027.34	2851.99	0.147217	19372.7	3.73932	136.977	0.248481	0.0433287	0.31489	0.0382675	0.644967	107	123	0.0027119	128	117.5	0.632335
204	Delaware	1	Northeast	40869.4	176.923	1176.08	11.0169	31.3377	19.0487	18.9921	22.8436	12.3456	3.79491	58.0607	294.301	365.919	1120.56	111.943	57.0899	706.215	2318.24	3024.45	0.193864	15600.9	4.13651	119.365	0.241271	0.20921	0.272772	0.270393	0.993646	125	198	0.00488593	134	129.5	0.630447
205	Susquehanna	1	Northeast	71223.8	388.413	1073.05	8.85598	8.76376	28.4011	4.70276	29.9078	4.061	1.50676	41.7393	29.3766	107.199	364.879	7.56043	9.10334	326.114	3257.42	3583.54	0.151021	23728.8	3.25744	115.994	0.00898181	0	0.00518186	0	0.0141637	3	0	0	43.5	23.25	0.574952
206	Potomac Chesapeake	1	Northeast	47936.4	233.027	1059.21	12.1607	23.0039	29.6276	13.4133	32.9977	9.59058	3.37008	18.0516	53.2413	106.549	808.489	37.1865	23.3962	353.084	2293.16	2646.24	0.189512	13963.5	2.4334	107.269	0.117911	0.0464018	0.116348	0.0832777	0.363939	69	48	0.000953793	121	95	0.511039
208	Lower Chesapeake	2	Atlantic Coast	47263.1	173.324	1121.24	13.5507	12.7245	20.7667	6.47748	21.5925	6.24702	0.825802	28.6961	150.9	40.619	354.381	56.8444	27.8144	204.712	3497.37	3702.08	0.263519	14048.6	3.58522	104.409	0.303016	0.100103	0.0599181	0.0889399	0.551976	95	782	0.0160211	148	121.5	0.595584
301	Chowan-Roanoke	2	Atlantic Coast	44977.3	130.553	1170.95	14.6514	8.76231	23.3021	4.40861	24.2669	4.3537	0.964722	99.5417	118.384	55.1128	110.678	14.3236	29.5558	131.465	1770.53	1902	0.146709	12964.4	4.73826	100.436	0.343238	0.0149372	0.170593	0.0913546	0.620123	104	873	0.0191547	153	128.5	0.521482
302	NC eastern	2	Atlantic Coast	53427.8	54.128	1247.74	16.1745	18.323	24.3604	7.48181	25.7082	10.8412	1.3478	21.4136	326.736	91.89	345.164	51.3217	108.483	285.091	853.118	1138.21	0.072905	15612.2	4.48123	98.1845	0.95693	0.0472045	0.586864	0.250493	1.84149	153	763	0.0140647	145	149	0.508027
304	Pee Dee	2	Atlantic Coast	47851.3	127.899	1196.2	16.244	16.7848	25.4685	6.76029	27.8381	10.0245	2.36962	23.9639	348.951	88.6174	252.271	32.373	56.8069	220.153	2262.81	2482.96	0.195689	12688.3	5.0901	96.424	0.46403	0.0417217	0.244496	0.321886	1.07213	128	607	0.0126836	144	136	0.556155
305	Edisto-Santee	2	Atlantic Coast	59422.7	173.344	1208.99	16.5979	23.0346	15.0952	9.57372	18.7948	13.4609	3.69961	171.236	335.481	50.2113	544.655	64.9242	60.0672	255.051	5405.18	5660.24	0.34539	16388	4.91618	86.4435	0.218515	0.0582861	0.189002	0.358815	0.824618	119	2197	0.0368533	158	138.5	0.628841
306	Ogeechee-Savannah	2	Atlantic Coast	42682.3	143.266	1233.94	17.4191	13.6009	14.4987	5.342	18.0619	8.25887	3.56313	346.33	471.381	74.1618	182.466	63.8379	28.27	231.348	3209.77	3441.12	0.282048	12200.5	5.84525	68.7792	0.552247	0.0887142	0.403338	0.299846	1.34414	141	1791	0.0417962	161	151	0.61601
307	Altamaha-St. Marys	2	Atlantic Coast	52853.8	107.889	1217.93	18.2597	14.3121	15.2724	5.62606	18.5184	8.68606	3.24596	30.8362	535.793	103.368	176.454	90.8243	44.0042	411.341	548.037	959.378	0.0725642	13221.1	8.78411	43.1668	0.458604	0.133636	0.374962	0.387009	1.35421	142	1731	0.0326336	156	149	0.603287
308	Florida northcentral	3	Florida	51555.7	16.1589	1314.36	21.9948	25.961	16.3194	15.1649	19.0303	10.7961	2.71092	97.6918	1156.05	784.393	219.554	503.827	116.223	1499.1	403.674	1902.77	0.188591	10089.4	9.82103	-41.5265	0.876276	0.0168752	1.0951	0.34398	2.33223	157	877	0.0179437	150	153.5	0.628067
309	Southern Florida	3	Florida	42396.6	11.8457	1297.87	23.204	18.5943	24.4878	11.2095	26.674	7.38483	2.18621	319.33	6057.44	941.748	39.0162	495.154	1161.93	1540.84	1273.02	2813.85	0.361315	7787.81	9.16685	-121.275	1.24114	0.013858	2.65616	0.72389	4.63504	162	1278	0.0307835	155	158.5	0.663521
311	Suwannee	3	Florida	44349.2	45.143	1349.06	19.7738	6.63626	17.5809	2.8196	20.2495	3.81667	2.66859	36.8615	582.151	95.2644	0	211.411	45.1692	442.97	184.34	627.31	0.0527267	11897.4	8.77802	9.37344	0.585842	0.0989958	0.636225	0.286554	1.60762	146	21	0.000492684	111	128.5	0.560661
313	Apalachicola	2	Atlantic Coast	52180.9	141.592	1324.5	18.0771	11.9176	21.0904	6.20054	23.8774	5.71705	2.78705	112.694	285.178	68.6654	398.701	349.4	84.9755	489.419	822.784	1312.2	0.076443	17165.8	5.5101	22.4978	0.855356	0.120639	0.294171	0.550331	1.8205	151	974	0.0187102	152	151.5	0.583772
314	Choctawhatchee-Escambia	2	Atlantic Coast	37297.4	64.16	1540.07	18.9678	9.00731	13.8458	5.54596	17.1917	3.46135	3.34596	3.48348	209.497	140.994	47.8013	45.1037	27.1254	240.26	331.988	572.248	0.0357459	16008.8	4.06457	-18.8949	0.592555	0.152573	0.365625	0.655943	1.7667	150	102	0.00275397	129	139.5	0.587057
315	Alabama	6	Tennessee-Missouri	58896.4	219.513	1378.2	16.4598	16.1078	15.3494	5.72304	17.646	10.3847	2.29664	125.734	225.233	117.026	261.016	22.2275	48.9715	207.742	1364.33	1572.07	0.0681247	23076.4	2.06027	21.7751	0.745821	0.0944941	0.027452	0.262624	1.13039	132	879	0.0149287	147	139.5	0.604865
316	Mobile-Tombigbee	8	Gulf Coast	55520.5	100.337	1441.16	17.1488	6.92017	17.7233	4.06849	19.8925	2.85168	2.16924	65.0695	146.389	88.7836	232.241	28.8407	46.7075	192.903	1920.63	2113.54	0.0896115	23585.6	1.47805	-1.98056	0.648307	0.0208851	0.14416	0.0958201	0.909172	123	51	0.000919043	120	121.5	0.60313
317	Pascagoula-Pearl	8	Gulf Coast	51603.6	84.5564	1525.01	18.4468	8.30071	14.1363	4.66277	18.5432	3.63795	4.40687	17.2433	424.345	178.208	31.7827	6.69921	7.88131	278.126	447.686	725.812	0.0321393	22583.3	1.34332	-69.6573	0.687191	0.0566071	0.435104	0.192543	1.37145	143	39	0.000757397	118	130.5	0.62098
401	Lake Superior	4	Great Lakes	41963.5	372.767	800.133	4.32636	2.57798	3.23713	2.15191	2.99564	0.426064	0.241489	31.908	91.4173	11.6384	17.9889	1.42018	1.40189	26.1574	373.263	399.421	0.0492133	8116.11	0.891477	97.3344	0.0165418	0.00104768	0.0165418	0.00209537	0.0362266	4	32	0.000771494	119	61.5	0.824663
403	Western Lake Michigan	4	Great Lakes	62159.3	287.571	809.817	6.73778	9.95034	34.9859	6.8931	36.7953	3.05724	1.80948	81.0349	44.3015	66.2103	277	99.8735	14.9991	257.06	5659.76	5916.82	0.662784	8927.23	11.3546	77.8735	0.0380901	0.00146584	0.0449137	0.0393807	0.12385	17	470	0.00912987	141	79	0.499936
405	Eastern Lake Michigan	4	Great Lakes	57324.6	265.292	902.174	8.40244	14.0269	42.3659	7.193	42.3385	6.8339	0.0274	13.3341	16.1146	160.708	122.089	241.336	56.6268	590.288	2988.68	3578.96	0.255297	14018.8	11.8533	85.5805	0.043143	0.00507065	0.344765	0.0298076	0.422786	80	0	0	43.5	61.75	0.529224
407	Lake Huron	4	Great Lakes	38131.8	249.377	798.002	7.38363	10.3197	33.0347	5.7879	32.3881	4.53177	0.646613	18.9155	33.3413	28.5332	67.6281	24.9729	9.52764	110.683	811.574	922.256	0.13177	6998.97	23.5619	79.2103	0.0221933	0.0116627	0.251756	0.0406656	0.326278	60	13	0.000323069	105	82.5	0.57294
409	Western Lake Erie	5	Midwest	40411.7	238.888	910.486	9.82439	15.48	67.3786	11.9134	70.3371	3.56663	2.95856	12.4193	0.235378	54.1973	812.517	12.803	15.3706	215.653	5050.2	5265.85	0.661757	7957.38	6.49325	86.1438	0.142252	0	0.175588	0.0428876	0.360728	67	47	0.00118088	124	95.5	0.346573
411	Lake Erie and Ontario	1	Northeast	42056.4	278.805	1028.39	8.58384	20.496	36.4118	12.6128	40.5725	7.88312	4.16064	59.7199	52.3493	37.3158	784.904	3.22909	35.1005	179.694	3719.77	3899.46	0.309442	12601.6	4.60786	115.805	0.0222939	0.00419899	0.112302	0.0142648	0.153059	27	19	0.000465101	110	68.5	0.469127
415	Northeastern Lake Ontario-St. Lawrence	1	Northeast	41802.2	311.28	1095.73	6.16972	4.94138	17.0603	2.27552	19.45	2.66586	2.38974	122.655	31.1647	20.101	59.9856	0.842491	3.29648	54.6614	151.942	206.603	0.0121928	16944.7	4.93898	135.999	0.00463578	0.00605346	0.101612	0.0579604	0.170261	32	31	0.000723973	117	74.5	0.726743
501	Allegheny-Monongahela	1	Northeast	49481.1	511.485	1165.33	8.86145	12.5983	18.6099	8.39904	19.0013	4.1993	0.391404	48.6231	16.4257	45.6157	299.095	2.96284	4.98157	131.648	838.898	970.546	0.0486837	19935.7	3.07817	111.984	0.0853986	0.024143	0.0339781	0.017843	0.161363	30	0	0	43.5	36.75	0.643479
503	Upper Ohio	5	Midwest	55536.5	313.84	1043.04	10.557	13.2746	30.9897	8.90556	31.1738	4.36903	0.184097	51.1954	5.58703	171.533	234.434	3.9631	4.82921	342.08	3126.46	3468.54	0.219642	15791.8	2.74	90.8874	0.0974351	5.30521e-12	0.0282338	0.00456995	0.130239	21	0	0	43.5	32.25	0.509122
505	Kanawha	6	Tennessee-Missouri	31723.3	665.235	1158.04	11.0097	7.55918	15.0667	4.51315	15.6579	3.04603	0.591233	30.3837	41.7677	9.24707	78.0228	0.674483	6.73882	49.9069	603.774	653.681	0.0550652	11871	1.78284	90.8313	0.353279	0.091204	0.209781	0.0977061	0.75197	114	0	0	43.5	78.75	0.654504
506	Scioto-Great Miami	5	Midwest	30772.1	290.568	1014.68	10.9962	11.173	64.3226	7.26047	67.832	3.91256	3.50942	25.8195	1.98061	227.211	200.167	10.4006	6.31084	385.512	430.923	816.434	0.102302	7980.63	3.01248	81.4952	0.219816	0.0156454	0.0747079	0.00853393	0.318703	57	0	0	43.5	50.25	0.338507
507	Ohio-Big Sandy-Guyandotte	6	Tennessee-Missouri	38524.6	312.851	1101.71	12.135	15.0225	23.4615	8.16714	24.7282	6.85538	1.2667	82.5409	63.6259	82.9744	172.307	2.51807	3.28672	159.229	1762.26	1921.49	0.162455	11827.9	2.39551	77.2916	0.150564	0.0144126	0.0631478	0.0114934	0.239618	44	0	0	43.5	43.75	0.628224
510	Kentucky-Licking	6	Tennessee-Missouri	27638.6	308.253	1171.49	12.8049	7.07764	30.0371	3.81036	30.7449	3.26727	0.707818	37.7501	64.3507	2.38537	141.049	0.223463	6.04451	18.8326	203.298	222.131	0.0232208	9566.01	3.13065	72.4146	0.242176	9.49502e-08	0.217079	0.00384334	0.463098	85	0	0	43.5	64.25	0.595131
511	Green	6	Tennessee-Missouri	23916.8	193.478	1252.94	13.8436	3.92953	44.1265	2.24256	44.7063	1.68698	0.579767	44.7366	12.1735	16.7707	75.8777	0.390458	8.22376	34.8875	751.632	786.52	0.0896008	8778.05	4.24453	68.2139	0.829153	0	0.293138	0	1.12229	131	0	0	43.5	87.25	0.440939
512	Wabash	5	Midwest	85349.1	212.429	1077.87	11.473	5.70777	70.714	3.65296	71.6793	2.05481	0.965322	18.8364	0.967492	257.358	169.629	84.0255	6.93776	530.259	3286.8	3817.06	0.157614	24217.7	5.32533	82.4416	0.281805	0	0.173613	0.00550496	0.460923	84	0	0	43.5	63.75	0.2852
513	Cumberland	6	Tennessee-Missouri	46390.1	306.192	1320.48	13.7997	10.7227	27.8393	5.12768	29.2221	5.595	1.3828	174.171	54.1239	9.02624	325.569	5.9765	9.27373	44.599	1705.07	1749.67	0.0900992	19419.4	3.54071	59.5222	0.785928	0.146497	0.239301	0.256015	1.42774	144	0	0	43.5	93.75	0.578651
514	Lower Ohio	6	Tennessee-Missouri	32633.7	172.827	1185.56	13.4482	8.63517	44.6967	5.01247	46.1531	3.6227	1.4564	97.0248	7.08332	94.9144	159.498	14.2504	10.2704	188.528	3029.39	3217.92	0.291653	11033.4	4.56679	76.2104	0.428146	0	0.316747	0.00776099	0.752654	115	0	0	43.5	79.25	0.446769
601	Upper Tennessee	6	Tennessee-Missouri	58153.6	612.711	1338.46	12.9804	20.7746	18.0586	8.42106	19.1733	12.3535	1.11463	126.548	88.595	47.4495	345.287	6.49659	22.6413	120.218	4473.1	4593.32	0.172659	26603.4	2.76141	76.1582	1.38766	0.257458	0.354888	0.357531	2.35754	158	1	1.71977e-05	90	124	0.60734
603	Lower Tennessee	6	Tennessee-Missouri	47795.4	228.724	1413.37	14.9454	7.5143	32.8813	3.35935	35.0899	4.15495	2.2086	255.865	66.0566	67.359	185.868	16.2135	25.6351	113.895	5635.47	5749.37	0.266273	21592	2.76742	39.0456	1.34277	0.0718188	0.173713	0.175937	1.76424	149	217	0.00454114	132	140.5	0.499474
701	Mississippi Headwaters	4	Great Lakes	52085.6	375.719	715.799	5.53277	7.98295	37.4582	4.89696	37.6577	3.08598	0.199464	77.5789	92.409	150.172	117.76	125.537	10.2711	347.51	955.32	1302.83	0.226651	5748.17	-1.86108	63.482	0.0355601	0.00224043	0.0140882	0.00682405	0.0587129	8	0	0	43.5	25.75	0.519219
702	Minnesota	9	Souris-Red-Rainy	44050.8	353.575	713.439	6.91778	1.65324	84.7542	1.25093	85.1442	0.402315	0.39	15.1704	12.719	69.8279	1.45086	59.917	1.98507	183.746	80.1854	263.931	0.0666148	3962.04	3.4672	58.9026	0.091282	0	0.121081	0	0.212363	41	0	0	43.5	42.25	0.267885
703	St. Croix-Chippewa	4	Great Lakes	44700.7	355.217	807.393	5.72021	3.33644	28.4736	1.88222	28.6637	1.45422	0.190111	33.4428	54.7754	52.4466	13.5173	23.69	10.8243	119.272	318.67	437.943	0.0575771	7606.2	0.96228	73.9118	0.210742	0	0.0152579	0	0.226	43	0	0	43.5	43.25	0.600564
704	Upper Mississippi-Black-Root	4	Great Lakes	27869.5	321.978	849.944	7.08816	3.16466	54.7824	2.19483	53.749	0.969828	1.03345	76.9043	13.4305	87.5026	2.24684	27.6211	35.8727	161.46	942.646	1104.11	0.222082	4971.62	3.9005	73.4686	0.224303	0	0.0603643	0.0404128	0.32508	59	0	0	43.5	51.25	0.417328
706	Upper Mississippi-Maquoketa-Plum	5	Midwest	22257.9	296.761	905.749	8.17497	2.12259	69.1665	1.51685	67.9887	0.605741	1.17778	75.8047	4.43258	26.2302	0	2.75943	0.797995	74.662	376.497	451.159	0.103659	4352.35	6.82383	70.2365	0.182219	0	0.0456492	0.0349476	0.262816	52	0	0	43.5	47.75	0.332196
707	Wisconsin	4	Great Lakes	30905.7	367.364	840.394	6.4989	4.47766	36.7461	2.16727	36.1826	2.31039	0.563506	36.8134	62.7226	50.2088	0	128.366	116.753	216.631	400.372	617.003	0.109015	5659.82	7.22204	71.9329	0.12698	0	0.0498337	0.00844194	0.185256	35	0	0	43.5	39.25	0.489269
708	Upper Mississippi-Iowa-Skunk-Wapsipinicon	5	Midwest	59402.7	278.567	913.491	9.14001	3.12298	82.7832	2.58563	82.8919	0.537351	0.108675	18.4837	2.58255	186.001	41.8609	21.5614	1.18902	343.974	1332.97	1676.95	0.157091	10675	8.87732	66.9613	0.0747194	0	0.0509558	0.0158909	0.141566	24	0	0	43.5	33.75	0.271451
709	Rock	5	Midwest	28275.9	266.174	904.428	8.5862	6.98468	77.119	4.61221	79.7905	2.37247	2.67156	16.7244	3.9556	160.756	12.0369	48.8654	2.78543	282.722	575.27	857.992	0.155784	5507.56	11.7652	72.8454	0.00669877	0	0.0437857	0.049138	0.0996225	13	0	0	43.5	28.25	0.256951
710	Des Moines	5	Midwest	37442.3	342.413	864.395	8.92566	2.52146	84.5141	1.92333	85.5923	0.598125	1.07823	11.8453	1.92658	73.6882	19.0339	2.9598	1.21223	123.366	53.9818	177.347	0.0327542	5414.48	8.79935	60.6253	0.108796	0	0.0666433	0.0235357	0.198976	39	0	0	43.5	41.25	0.279417
711	Upper Mississippi-Salt	5	Midwest	26110.1	209.833	1009.97	11.8339	3.41176	68.682	2.24333	69.7918	1.16843	1.1098	67.9167	1.88867	26.2863	24.8146	17.0619	24.9519	64.9349	756.093	821.028	0.153581	5345.91	8.04812	60.362	0.0565289	0	0.110017	0.0222199	0.188766	38	0	0	43.5	40.75	0.333195
712	Upper Illinois	5	Midwest	28314.2	218.214	950.857	9.68956	17.9059	63.8899	12.3682	68.8715	5.53775	4.98169	15.5141	0.971801	163.431	935.002	45.4787	30.9249	304.194	4492.9	4797.09	0.785219	6109.24	10.8394	83.581	0.00774925	0.0184101	0.149497	0.0971188	0.272775	53	0	0	43.5	48.25	0.317508
713	Lower Illinois	5	Midwest	46353.9	197.224	963.781	11.0138	3.36227	78.3709	2.78479	78.9532	0.577479	0.582269	21.1906	0.419011	84.0644	68.3487	110.832	2.3487	277.565	3084.49	3362.06	0.375803	8946.33	9.02187	73.3788	0.00153328	0	0.0380986	0.104164	0.143796	25	0	0	43.5	34.25	0.271628
714	Upper Mississippi-Kaskaskia-Meramec	6	Tennessee-Missouri	44263.1	183.574	1102.57	12.9548	8.58473	52.3086	5.30714	52.8127	3.27758	0.504176	53.2713	8.58189	49.6548	337.843	48.3725	7.02816	186.911	3119.86	3306.77	0.285416	11585.8	6.60199	68.1173	0.297912	0	0.198564	0.0223037	0.51878	89	0	0	43.5	66.25	0.439983
801	Lower Mississippi-Hatchie	6	Tennessee-Missouri	30463.2	118.351	1345.07	15.3422	7.53678	47.56	5.11729	50.6503	2.41949	3.09034	6.20859	48.148	209.919	5.24684	265.79	25.0876	546.642	655.518	1202.16	0.100309	11984.5	4.00887	28.9683	0.339176	0	0.190856	0.0161876	0.546219	93	116	0.00381657	131	112	0.399754
802	Lower Mississippi-St. Francis	7	Mississippi Embayment	41892.3	86.922	1251.44	15.7927	2.53229	66.7404	1.58643	67.3064	0.945857	0.566	28.685	4.07271	74.9746	12.3252	7830.01	1760.43	8031.97	2289.38	10321.4	0.741535	13918.9	3.48604	18.2792	0.318124	0	0.0777231	0.00717492	0.403022	76	0	0	43.5	59.75	0.355585
803	Lower Mississippi-Yazoo	7	Mississippi Embayment	36393.1	68.4673	1401.9	17.0425	2.5562	52.8189	1.52089	55.4275	1.03532	2.60861	13.0848	77.3411	84.723	0	1614.9	117.392	1811.55	206.824	2018.37	0.13725	14705.8	0.961849	-20.6221	0.650376	0	0.351613	0.108187	1.11018	129	0	0	43.5	86.25	0.377619
804	Lower Red-Ouachita	8	Gulf Coast	53114.2	83.2216	1418.65	17.4546	3.9567	12.6224	2.59651	13.4671	1.36018	0.844679	140.933	107.19	55.2898	61.7336	503.546	119.924	606.273	480.61	1086.88	0.0502676	21621.9	-0.738559	-55.8325	0.354643	0.0354367	0.0450906	0.109029	0.544199	91	2	3.7748e-05	94	92.5	0.665597
805	Boeuf-Tensas-Big Black	7	Mississippi Embayment	32047.9	60.5031	1451.09	18.0968	2.62351	39.5956	1.98416	42.8721	0.639351	3.27649	8.85382	86.2003	60.8128	36.5328	689.469	222.703	833.579	302.116	1135.7	0.0899749	12622.4	-0.425322	-71.2204	0.483118	0	0.25674	0	0.739858	112	0	0	43.5	77.75	0.414858
807	Lower Mississippi	8	Gulf Coast	34091.4	20.4464	1604.21	19.8971	10.0219	13.2426	5.76603	16.3893	4.25586	3.14672	7.80616	189.888	142.164	267.08	10.6184	3.79666	327.899	4727.32	5055.22	0.357047	14158.4	0.918433	-123.366	0.424295	0.0463301	0.0728664	0.0666138	0.610105	102	33	0.000962525	122	112	0.693934
808	Louisiana Coastal	8	Gulf Coast	34374.9	16.0599	1541.53	19.7339	3.99825	31.1833	2.6386	33.4649	1.35965	2.28158	4.19084	848.911	125.059	8.63231	472.62	222.328	1016.17	1473.67	2489.84	0.190892	13043.2	-1.39099	-131.323	0.0968438	0.00279284	0.113129	0.0130846	0.22585	42	177	0.00521832	135	88.5	0.700656
901	Souris	9	Souris-Red-Rainy	22632	536.953	442.967	4.11501	0.68	66.1411	0.614091	67.948	0.0659091	1.80682	7.28428	73.4098	7.77267	0.0136862	7.91246	12.5718	19.076	14.3209	33.397	0.0485742	687.545	4.86712	43.2109	0.140924	0	0.140924	0	0.281848	54	0	0	43.5	48.75	0.291358
902	Red	9	Souris-Red-Rainy	101437	366.261	568.699	4.56067	0.763512	73.1887	0.604488	73.464	0.159024	0.275366	35.0617	292.74	26.3006	32.4412	84.074	22.4825	130.381	79.4751	209.857	0.0515793	4068.62	-3.76576	47.4003	0.0320193	0	0.0749232	0.0388876	0.14583	26	0	0	43.5	34.75	0.303643
903	Rainy	4	Great Lakes	29270.8	400.704	688.531	3.45206	0.485536	3.21732	0.395893	2.80875	0.0896429	0.408571	80.0696	237.699	3.89344	16.0658	0.0437957	1.67028	8.51072	242.38	250.891	0.0388516	6457.68	-7.88967	70.5625	0.0500545	0	0.0500545	0.0295145	0.129623	20	0	0	43.5	31.75	0.833222
1002	Missouri Headwaters	14	Columbia-Snake	36350.4	2055.52	570.752	3.5095	0.664321	8.37259	0.272963	6.98383	0.391358	1.38877	28.3087	339.147	10.5708	8.47888	6.84596	2067.53	22.9534	2087.72	2110.68	0.398879	5291.53	5.37159	65.2643	0.149693	0.108881	0.861725	0.119663	1.23996	136	0	0	43.5	89.75	0.718529
1003	Missouri-Marias	10	Northern High Plains	51433.5	1353.38	424.486	5.63278	0.643571	32.3457	0.431875	30.4755	0.211696	1.87018	95.4649	137.509	8.81052	18.1088	6.1221	1386.09	20.9548	1413.34	1434.29	0.465787	3079.29	9.48258	55.0475	0.241816	0.00437694	0.562371	0.00437694	0.812941	117	0	0	43.5	80.25	0.67074
1004	Missouri-Musselshell	10	Northern High Plains	60806.6	1098.14	377.537	6.84433	0.05992	13.7177	0.07032	11.004	0.0104	2.71368	320.189	95.9541	2.48477	0.558252	4.21138	906.453	10.5021	915.121	925.623	0.561242	1649.24	9.93373	49.9721	0.23056	0	0.830421	0	1.06098	127	0	0	43.5	85.25	0.736644
1005	Milk	10	Northern High Plains	38828.6	900.17	338.929	5.81379	0.212933	32.0013	0.1972	29.09	0.0157333	2.91133	8.10387	24.6286	1.79012	2.97237	5.786	745.166	8.64124	752.096	760.738	0.865318	879.142	11.2979	44.9033	0.0796635	0.00305448	0.548942	0.00610896	0.637769	106	0	0	43.5	74.75	0.692525
1006	Missouri-Poplar	10	Northern High Plains	28155.3	753.292	331.504	5.6604	0.245806	44.0148	0.224677	40.6074	0.021129	3.40742	3.26992	22.9238	1.56792	2.71859	9.78842	396.242	14.1249	416.74	430.865	1.25304	343.856	14.7758	38.7712	0.391615	0	0.360158	0	0.751772	113	0	0	43.5	78.25	0.546124
1007	Upper Yellowstone	10	Northern High Plains	37452.9	1773.91	551.952	5.20663	0.621791	8.55851	0.454776	6.85269	0.167015	1.70582	3.73421	396.999	6.81605	24.2069	3.6752	1758.48	14.7867	1813.09	1827.88	0.361295	5059.24	6.33489	77.6653	0	0.00425359	0.818111	0.0331531	0.855518	121	2	5.45788e-05	95	108	0.738017
1008	Big Horn	10	Northern High Plains	59250.3	1809.44	381.019	5.79046	0.22	5.01011	0.19954	4.27276	0.0204598	0.737356	45.1344	223.88	5.36808	6.23587	13.8823	2349.93	22.5556	2368.96	2391.52	0.637085	3753.85	6.71896	55.4979	0.00507308	0.0168975	0.627517	0.0715514	0.721039	111	0	0	43.5	77.25	0.741692
1009	Powder-Tongue	10	Northern High Plains	48698.1	1280.83	369.41	7.22921	0.330676	2.29135	0.198108	1.65514	0.132568	0.636216	13.8329	168.771	6.61803	7.84605	2.35682	774.133	30.3144	800.48	830.795	0.695444	1194.63	13.3611	52.6396	0.00909882	0.00644592	0.792179	0.00644592	0.81417	118	0	0	43.5	80.75	0.799084
1010	Lower Yellowstone	10	Northern High Plains	35974.5	872.091	346.144	7.2203	0.245974	12.3392	0.207273	10.589	0.0387013	1.75026	1.731	58.3657	1.84434	3.53684	2.46046	619.457	9.3426	663.141	672.484	1.40395	478.996	12.8362	44.2806	0.253347	0	0.714324	0	0.967671	124	0	0	43.5	83.75	0.727253
1011	Missouri-Little Missouri	10	Northern High Plains	44637.9	783.029	388.612	5.83071	0.307595	30.8627	0.243671	30.5927	0.0639241	0.27	1.65716	38.0191	5.19472	9.94337	9.46964	104.722	36.1464	235.645	271.792	0.459903	590.976	15.5121	41.7032	0.204192	0	0.339362	0	0.543555	90	0	0	43.5	66.75	0.648637
1012	Cheyenne	10	Northern High Plains	62732.4	1119.55	432.51	7.8283	0.957941	6.56608	0.528627	6.01206	0.429314	0.55402	12.9822	168.808	15.4538	8.74936	37.2487	148.679	77.0179	190.169	267.187	0.162794	1641.26	14.2228	46.1798	0.0497798	0.00840486	0.408262	0.0241248	0.490572	87	0	0	43.5	65.25	0.784537
1013	Missouri-Oahe	10	Northern High Plains	96052	681.417	435.209	6.54105	0.491404	31.1926	0.320468	30.9558	0.170936	0.236784	536.418	71.2365	4.92802	18.9029	30.874	33.6339	50.9098	944.793	995.703	0.61181	1627.47	13.6921	36.43	0.272836	0	0.241338	0	0.514174	88	0	0	43.5	65.75	0.594694
1014	Missouri-White	11	Central High Plains	52031.1	731.834	497.821	8.71319	0.277736	23.5285	0.233868	23.1464	0.0438679	0.382075	44.0242	153.489	4.33174	4.77436	33.9865	43.2628	44.6776	56.0038	100.681	0.0781762	1287.88	14.3033	40.0678	0.188002	0	0.163246	0	0.351248	64	0	0	43.5	53.75	0.710406
1015	Niobrara	11	Central High Plains	37098	922.219	532.6	8.72936	0.240615	18.0823	0.229538	17.6138	0.0110769	0.468462	4.37708	173.143	4.45955	0.624098	409.665	77.0623	427.701	81.9388	509.64	0.442872	1150.76	13.6064	30.3932	0.188849	0.00508244	0.19461	0.0421819	0.430723	81	0	0	43.5	62.25	0.709197
1016	James	9	Souris-Red-Rainy	54742.8	458.917	558.73	6.71304	0.443789	79.8686	0.404316	80.6467	0.0394737	0.778105	4.92353	38.7276	8.00373	8.09059	54.1145	7.47702	82.1944	26.1309	108.325	0.0657222	1648.23	6.88029	39.6494	0.0849354	0	0.0465833	0	0.131519	22	0	0	43.5	32.75	0.272144
1017	Missouri-Big Sioux	9	Souris-Red-Rainy	37994.9	475.573	669.871	7.67648	1.21689	82.6537	0.912889	84.3332	0.304	1.67956	154.588	18.6581	48.9576	1.98016	163.461	14.3778	248.322	45.6363	293.958	0.131612	2233.52	10.55	49.1886	0.419946	0	0.175566	0.00934014	0.604852	101	0	0	43.5	72.25	0.263922
1018	North Platte	11	Central High Plains	80471.9	1883.46	423.462	6.47266	0.366033	8.54074	0.303884	7.52711	0.0621488	1.01364	122.439	94.1786	23.6859	14.5519	506.046	2826.12	554.783	2958.48	3513.26	0.953492	3684.63	5.13382	44.0463	0.0428717	0.0100564	0.580773	0.0424131	0.676115	108	0	0	43.5	75.75	0.738281
1019	South Platte	11	Central High Plains	62582.3	1844.43	457.835	7.8073	5.76053	25.526	2.68097	24.5888	3.07956	0.937257	61.3265	157.256	62.215	523.85	344.209	973.506	443.205	1680.96	2124.17	0.86609	2452.59	2.64292	17.9503	0.0344293	0.0234201	0.100144	0.0940865	0.25208	48	1	1.62385e-05	89	68.5	0.630595
1020	Platte	11	Central High Plains	21251.7	582.513	685.397	10.1384	2.06457	61.9614	1.42457	62.6643	0.64	0.702857	16.5415	10.6949	103.103	2.82109	1075.16	91.15	1212.85	359.166	1572.02	1.39958	1123.2	9.77783	25.6568	0.556106	0	0.530222	0.0301805	1.11651	130	0	0	43.5	86.75	0.479182
1021	Loup	11	Central High Plains	39094.6	794.333	609.694	9.20781	0.29619	19.1267	0.264286	18.2975	0.0319048	0.829206	7.88336	83.8185	10.0141	0	821.075	147.312	857.158	158.971	1016.13	0.58766	1729.11	12.2001	24.5273	0.245862	0	0.237847	0.0676174	0.551326	94	0	0	43.5	68.75	0.547232
1022	Elkhorn-Little Sioux	5	Midwest	42386.3	455.727	747.182	9.01232	2.72051	75.4287	1.9962	76.8186	0.724304	1.38987	3.63742	30.8966	81.2383	58.1148	604.549	27.0243	776.943	1851.26	2628.2	0.741287	3545.46	10.9546	48.7039	0.19392	0	0.128097	0.0868088	0.408826	78	0	0	43.5	60.75	0.253014
1024	Missouri-Nishnabotna	5	Midwest	35236.9	336.226	890.193	10.8848	2.17838	79.4115	1.76284	81.8446	0.415541	2.43311	11.2191	4.95992	56.3377	62.3225	62.1147	24.3741	151.156	2094.77	2245.92	0.470568	4772.79	9.06666	51.0205	0.0798503	0	0.0458967	0.0371165	0.162863	31	0	0	43.5	37.25	0.237537
1025	Republican	11	Central High Plains	64521	970.01	528.527	10.4654	0.389314	53.6749	0.356373	51.0269	0.0329412	2.64804	21.2368	6.33784	21.222	0.204976	1652.08	137.612	1702.64	303.536	2006.18	1.33814	1499.23	4.0418	5.44448	0.0378763	0	0.0378763	2.61018e-10	0.0757526	11	1	1.5582e-05	88	49.5	0.416157
1026	Smoky Hill	12	Southern High Plains	51569.8	688.471	612.829	11.9271	0.532703	50.1108	0.470811	49.0938	0.0618919	1.01703	23.7886	46.1906	19.937	5.33731	310.021	34.8411	351.081	42.7468	393.828	0.238164	1653.6	2.76466	6.50451	0.0276275	0	0.0136548	0.00192065	0.0432029	5	0	0	43.5	24.25	0.445658
1027	Kansas	5	Midwest	39531.9	430.723	815.872	11.4575	2.28	65.4872	1.58815	67.3265	0.691846	1.83923	28.1481	47.6472	50.3909	83.4367	1158.18	70.525	1244.64	290.869	1535.5	0.438719	3499.97	11.7864	36.3337	0.180672	0	0.107976	0.0312445	0.319893	58	0	0	43.5	50.75	0.341578
1028	Chariton-Grand	5	Midwest	28382.3	276.836	995.457	11.0302	0.908594	75.8608	0.825625	77.9828	0.0829687	2.12203	26.887	5.75365	5.32907	17.2421	6.14608	4.12909	18.9844	438.495	457.479	0.0811564	5637.01	8.60629	54.8317	0.0193798	0	0.094976	0.00567144	0.120027	16	0	0	43.5	29.75	0.307151
1029	Gasconade-Osage	6	Tennessee-Missouri	48204.1	294.591	1113.24	13.0511	3.82453	51.8177	1.82253	51.7811	2.002	0.0366667	124.724	29.8805	36.6831	43.7971	24.6338	13.0275	86.4553	1139.36	1225.82	0.0999123	12268.9	5.32258	46.2557	0.3464	0	0.161833	0.052165	0.560398	98	0	0	43.5	70.75	0.441757
1030	Lower Missouri	6	Tennessee-Missouri	26797.7	233.512	1075.33	12.5676	8.93562	58.0712	5.96854	60.4433	2.96708	2.37208	12.6792	5.48201	103.364	169.9	33.7578	10.8962	161.534	1626.33	1787.87	0.293248	6096.77	6.7028	56.9038	0.135266	0	0.0606401	0.0104279	0.206334	40	0	0	43.5	41.75	0.348574
1101	Upper White	6	Tennessee-Missouri	57880.2	278.141	1208.54	14.2694	4.18808	29.9658	1.71952	28.9736	2.46856	0.992212	205.673	35.0592	36.8347	61.4246	1219.16	169.179	1290.68	611.226	1901.91	0.0966867	19670.8	4.14042	32.6715	0.42791	0.00769248	0.257365	0.091413	0.784381	116	0	0	43.5	79.75	0.572397
1102	Upper Arkansas	15	Central Rockies	64556.1	1822.17	421.011	9.39632	1.91	7.5756	1.02371	6.08009	0.886293	1.49552	28.2271	175.786	23.7035	134.879	101.166	1166.24	143.661	1362.51	1506.17	0.746425	2017.84	-0.806883	-2.32511	0.121998	0	0.136942	0.0272148	0.286154	56	11	0.000172085	99	77.5	0.775842
1103	Middle Arkansas	12	Southern High Plains	53187.8	670.044	661.113	12.8517	2.24583	62.5972	1.52583	62.3928	0.72	0.204444	9.90855	123.406	44.3772	57.4924	1144.92	44.0004	1258.62	104.335	1362.95	0.578953	2354.16	-2.40735	0.648813	0.146861	0	0.031347	0.0100663	0.188274	37	0	0	43.5	40.25	0.392598
1104	Upper Cimarron	12	Southern High Plains	31136	1162.82	467.629	12.3985	0.27898	41.242	0.256939	40.4941	0.0220408	0.747959	0.852238	146.064	12.1849	0.441301	1018.92	20.0957	1060.67	20.7052	1081.38	2.03516	531.348	-10.5486	-14.4117	0.253202	0	0.121039	0	0.374241	72	1	3.24377e-05	92	82	0.61104
1105	Lower Cimarron-Keystone	12	Southern High Plains	43635.1	394.569	840.366	14.8937	1.87627	42.0383	1.27831	41.8434	0.597966	0.194915	40.7636	326.999	33.114	39.0473	118.091	11.2597	170.866	89.2757	260.142	0.0668168	3893.36	-3.40158	0.70432	0.279953	0	0.0755543	0.00893299	0.36444	70	0	0	43.5	56.75	0.514549
1107	Neosho-Verdigris	12	Southern High Plains	53851.4	306.91	1066.97	14.0173	4.24074	51.6802	2.34741	51.5327	1.89333	0.147531	104.363	143.986	26.2985	251.857	17.6179	10.9261	68.3037	492.708	561.012	0.0506283	11081	2.46285	22.4268	0.369388	0	0.0229626	0.0152688	0.407619	77	0	0	43.5	60.25	0.451797
1108	Upper Canadian	12	Southern High Plains	32307.1	1758.64	449.047	11.3362	0.356735	1.06939	0.206735	0.965714	0.15	0.103673	17.4576	519.27	2.00619	2.16921	13.8527	97.2625	17.8595	100.556	118.416	0.150245	788.15	-8.95811	-22.157	0.128381	0.00189349	0.0445121	0.00667604	0.181463	34	0	0	43.5	38.75	0.823189
1109	Lower Canadian	12	Southern High Plains	43951.4	873.944	669.653	14.2705	2.68387	15.6242	1.33903	14.4205	1.34484	1.20371	103.297	184.097	36.0557	33.2776	567.227	17.3618	630.703	67.2498	697.953	0.218835	3189.4	-10.8788	-21.7079	0.166344	0.00332456	0.100395	0.014044	0.284107	55	0	0	43.5	49.25	0.648962
1110	North Canadian	12	Southern High Plains	46502.9	758.771	665.663	14.2177	3.71391	29.2697	2.44563	28.4838	1.26828	0.785937	15.0663	116.15	36.2568	82.7387	1188.61	8.31949	1268.61	108.248	1376.85	0.463512	2970.48	-10.8551	-16.0205	0.133558	0	0.126229	0	0.259787	51	0	0	43.5	47.25	0.517949
1111	Lower Arkansas	6	Tennessee-Missouri	40924.9	234.329	1265.59	15.6922	7.82763	32.1432	4.10197	32.6655	3.72566	0.522368	97.8204	126.147	8.07668	158.491	154.436	77.5286	177.622	1329.91	1507.54	0.109722	13739.6	1.53727	-1.06684	0.27203	0.0345233	0.170607	0.0814629	0.558623	97	0	0	43.5	70.25	0.567883
1112	Red Headwaters	12	Southern High Plains	38639.7	849.292	596.963	15.0092	0.958125	31.791	0.772083	31.304	0.186042	0.487083	14.2972	358.727	23.0951	5.79532	564.242	43.4145	620.891	54.7183	675.609	0.590432	1144.26	-12.5878	-22.2796	0.0318978	0	0.0248879	0	0.0567857	7	0	0	43.5	25.25	0.620012
1113	Red-Washita	12	Southern High Plains	64018.3	421.523	788.526	16.6637	2.20767	28.2286	1.47022	26.7196	0.737444	1.509	42.0635	256.824	24.5674	75.4262	234.527	57.6696	271.501	161.494	432.995	0.0872524	4962.55	-6.28703	-24.6693	0.0337471	0.00146942	0.0287889	0.00893672	0.0729421	9	0	0	43.5	26.25	0.58229
1114	Red-Sulphur	8	Gulf Coast	71620.9	131.639	1291.47	17.4519	3.90174	26.4864	2.49281	26.6484	1.40893	0.161983	133.065	196.705	39.6283	190.025	45.5393	73.3495	121.471	1750.07	1871.54	0.0798004	23452.7	-1.54687	-60.3017	0.339229	0.0404099	0.174784	0.134272	0.688695	109	634	0.00885816	139	124	0.593549
1201	Sabine-Neches	8	Gulf Coast	51522.5	90.8601	1303.14	18.7365	6.52902	18.8341	3.35427	19.3482	3.17476	0.514024	244.496	321.248	91.3238	331.98	6.36037	14.7275	182.389	1798.92	1981.31	0.120737	16410	-4.79688	-101.519	0.0324381	0.0876082	0	0.129075	0.249122	46	12	0.000233028	102	74	0.606592
1203	Trinity-San Jacinto	8	Gulf Coast	65437.9	115.953	1150.99	19.288	19.3893	33.9439	10.1961	37.9528	9.19327	4.00888	158.441	559.528	352.004	800.438	23.6352	191.346	439.484	2332.03	2771.52	0.201128	13779.9	-4.86297	-82.262	0.0669899	0.0188915	0.055833	0.108393	0.250108	47	583	0.00894992	140	93.5	0.518131
1205	Brazos Headwaters	12	Southern High Plains	37558.9	991.938	511.218	15.4292	1.45622	43.8393	1.21867	43.1647	0.237556	0.674667	7.81822	238.089	18.3493	5.59276	1179.19	0.821856	1246.45	9.28909	1255.74	2.03447	617.232	-10.8889	-21.7352	0	0.00354247	0	0.00354247	0.00708494	2	0	0	43.5	22.75	0.75365
1206	Middle Brazos	13	Texas	40429.6	392.991	759.129	18.0646	3.58271	23.6253	2.11186	22.6759	1.47085	0.949322	74.2653	202.93	24.8856	53.6271	68.4579	11.0087	104.541	2259.06	2363.61	0.802143	2946.61	-6.12039	-40.5966	0.0400989	0	0.0269828	0.0063568	0.0734386	10	17	0.000421991	107	58.5	0.620761
1207	Lower Brazos	13	Texas	40243.7	208.638	937.928	19.3555	5.34611	36.7319	2.36037	34.6831	2.98574	2.0487	50.9138	96.1504	108.089	52.6641	108.272	25.64	256.203	2096.2	2352.4	0.431698	5449.19	-6.37555	-76.4849	0.0322249	0.00236919	0.0491932	0.0186314	0.102419	15	22	0.000547054	114	64.5	0.460375
1208	Upper Colorado TX	13	Texas	41643.8	908.511	461.437	16.9182	2.01911	26.0689	1.636	23.866	0.383111	2.20289	31.9723	379.943	23.3379	0.663889	727.295	2.43615	783.908	3.82713	787.735	1.05833	744.317	-10.5516	-15.4551	0	0	0	0	0	1	1	2.71608e-05	91	46	0.717778
1209	Lower Colorado-San Bernard Coastal	13	Texas	73022.5	503.348	716.979	18.6452	3.44917	12.2808	1.61667	11.2246	1.8325	1.05625	76.3588	313.255	57.2185	127.051	198.676	89.0091	302.892	798.802	1101.69	0.224394	4909.64	-5.24942	-45.052	0.0427646	0.0136385	0.0450031	0.0398894	0.141296	23	1336	0.0185155	151	87	0.681712
1210	Central Texas Coastal	13	Texas	44841.7	134.76	914.495	20.8056	8.24211	38.7569	4.01803	35.2417	4.22408	3.51521	39.6789	80.0156	281.497	26.6459	137.883	36.2979	499.707	1186.09	1685.8	0.342137	4927.26	-6.21698	-75.4781	0.142978	0.0148546	0.045179	0.0564046	0.259416	50	1506	0.0340264	157	103.5	0.508843
1211	Nueces-Southwestern Texas Coastal	13	Texas	70881.9	186.447	641.898	21.6471	3.39353	23.3502	2.02833	21.2754	1.3652	2.0748	20.3307	85.2587	43.9066	171.574	161.832	427.063	254.13	627.716	881.846	0.305215	2889.26	-2.25689	-41.1508	0.575252	0.00548439	0.554185	0.0992689	1.23419	135	5438	0.0772732	162	148.5	0.683711
1301	Rio Grande Headwaters	15	Central Rockies	19714.5	2907.9	595.899	3.33697	0.284762	6.23762	0.191429	4.97119	0.0933333	1.26643	29.4093	105.318	6.86189	1.01285	346.932	997.53	366.254	1008.12	1374.38	0.622515	2207.79	-1.04544	7.65078	0.300071	0.00335878	0.0551877	0.00335878	0.361976	68	0	0	43.5	55.75	0.759988
1302	Rio Grande-Elephant Butte	16	Southwest Desert	70247.4	2113.11	376.766	9.79956	2.09974	0.801034	1.00638	0.805086	1.09336	0.00405172	19.4303	557.849	74.6845	46.4352	66.3961	446.054	174.167	493.1	667.267	0.317219	2103.49	-3.59199	-6.12572	0.153408	0.0402553	0.319385	0.0402553	0.553304	96	0	0	43.5	69.75	0.82866
1303	Rio Grande-Mimbres	16	Southwest Desert	28820	1484.39	325.032	15.2314	1.54043	2.15043	1.08681	2.01404	0.453617	0.136383	131.711	758.5	39.4448	3.16974	165.981	291.886	223.304	299.934	523.238	1.57239	332.766	-3.84189	-6.24714	0.111124	0.0108639	0.225187	0.0108639	0.358039	66	0	0	43.5	54.75	0.823452
1304	Rio Grande-Amistad	13	Texas	48159.6	964.413	374.481	18.5848	0.998235	0.545765	0.591412	0.493882	0.406824	0.0518824	28.6352	173.109	68.3138	26.1908	72.2306	89.9979	146.983	116.293	263.276	0.113468	2320.26	-2.44277	-10.189	0.0482131	0.00103908	0.0279842	0.0466935	0.12393	18	1	6.76446e-06	87	52.5	0.839193
1305	Rio Grande Closed Basins	16	Southwest Desert	45513.2	1603.49	365.43	13.968	1.0622	0.7	0.330508	0.481017	0.731695	0.218983	0.166876	277.191	25.8431	11.3386	141.583	93.0829	173.25	105.561	278.811	0.59771	466.466	-5.60498	-10.4638	0.042038	0.0153533	0.0881557	0.0153533	0.1609	29	9	0.000286832	103	66	0.851184
1306	Upper Pecos	16	Southwest Desert	60947.6	1545.8	400.088	13.6171	0.479263	1.38779	0.346	1.08021	0.133263	0.307579	20.6372	630.104	30.2681	2.23648	262.13	136.242	306.779	142.911	449.69	0.385786	1165.65	-9.51632	-15.012	0.230649	0.0496576	0.132548	0.0587296	0.471583	86	82	0.00153581	125	105.5	0.840432
1307	Lower Pecos	13	Texas	53424.9	979.272	371.088	17.8143	0.281194	0.533881	0.23403	0.21806	0.0471642	0.315821	8.76417	106.016	24.188	0	244.596	18.8379	283.573	18.9184	302.492	0.423715	713.905	-5.15212	-8.85408	0.106885	0.0526163	0.020259	0.061707	0.241468	45	0	0	43.5	44.25	0.855546
1308	Lower Rio Grande	13	Texas	16468.3	189.961	531.934	22.5669	3.31909	12.2818	1.55394	10.1412	1.76515	2.14061	24.8299	53.4221	2.18541	35.7265	2.04756	48.7593	9.35913	85.8278	95.1869	0.0302382	3147.91	-1.35497	-29.4952	0.0728267	0.00478935	0.074824	0.021728	0.174168	33	26	0.000192561	101	67	0.698268
1401	Colorado-Gunnison	15	Central Rockies	46270.8	2636.4	596.033	4.53246	1.68448	4.02427	0.808646	3.70573	0.875833	0.318542	73.344	315.699	13.7676	50.7703	27.2953	2644.88	51.8167	2838.46	2890.28	0.464921	6216.7	2.25341	42.4075	0.0252633	0.00981412	0.136038	0.0162036	0.187319	36	0	0	43.5	39.75	0.759075
1403	Upper Colorado-Dolores	15	Central Rockies	21661.9	2075.88	444.521	8.77284	0.210476	1.60643	0.135476	1.17262	0.075	0.43381	25.7256	593.138	2.16356	10.1876	0.500195	611.417	4.20431	646.977	651.182	0.534343	1218.66	1.14614	27.4955	0.250141	0.0858699	0.454658	0.0899689	0.880638	122	0	0	43.5	82.75	0.775754
1404	Great Divide-Upper Green	15	Central Rockies	53758.4	2241.43	336.124	4.21147	0.25975	2.28737	0.202875	1.82862	0.056875	0.45875	100.425	125.148	6.42285	14.7632	107.744	1271.02	120.844	1313.89	1434.73	0.617602	2323.07	3.28801	44.6683	0.0991855	0.0434556	1.03036	0.0679746	1.24098	137	0	0	43.5	90.25	0.79274
1405	White-Yampa	15	Central Rockies	34342.5	2186.88	501.391	6.02614	0.2792	2.8328	0.1494	1.6274	0.1298	1.2054	7.25808	602.035	4.54611	6.98301	1.85879	655.329	18.6607	686.495	705.156	0.22679	3109.28	4.25928	59.5357	0.0640892	0.00947169	0.295954	0.00947169	0.378986	73	0	0	43.5	58.25	0.747303
1406	Lower Green	15	Central Rockies	37701.4	2084.03	386.597	7.2739	0.340779	3.71377	0.233117	3.15091	0.107662	0.562857	62.331	250.998	23.6752	37.1743	4.35059	658.351	61.7838	717.975	779.759	0.373275	2088.97	2.26454	41.627	0.376619	0.0808064	0.715706	0.111591	1.28472	140	0	0	43.5	91.75	0.762029
1407	Upper Colorado-Dirty Devil	15	Central Rockies	35264.4	1786.93	268.492	11.0047	0.127167	0.468333	0.0666667	0.340833	0.0605	0.1275	962.078	119.946	6.58735	0.659714	9.08722	135.706	32.1054	143.605	175.711	0.252194	696.729	0.356022	24.2489	0.0432136	0.112983	0.264674	0.125275	0.546146	92	0	0	43.5	67.75	0.793897
1408	San Juan	15	Central Rockies	64569.3	2068.62	392.444	9.22552	0.857009	3.16974	0.342393	2.49872	0.514615	0.671026	42.7148	193.689	7.88658	29.3886	3.52342	770.558	31.7975	837.865	869.662	0.340975	2550.51	-0.636666	9.48609	0.0669079	0.0868335	0.144125	0.04674	0.344607	63	4	6.20862e-05	96	79.5	0.784793
1501	Lower Colorado-Lake Mead	18	California-Nevada	78401.6	1467.87	298.878	13.7166	1.52698	0.325952	0.657381	0.3	0.869603	0.0259524	454.485	865.631	97.4694	226.239	86.5126	97.0081	203.392	337	540.392	0.28484	1897.17	-6.06337	30.6287	0.288243	0.100838	0.305115	0.134608	0.828804	120	34	0.000438167	109	114.5	0.797892
1502	Little Colorado	15	Central Rockies	70077.5	1920.57	306.845	10.7741	0.844299	0.10785	0.394112	0.118131	0.450187	0.0102804	3.76422	440.592	23.382	1.56915	6.11082	10.6573	60.3417	26.8423	87.184	0.0688752	1265.83	-2.04997	6.01523	0.127333	0.013514	0.151223	0.0369952	0.329065	61	0	0	43.5	52.25	0.832118
1503	Lower Colorado	16	Southwest Desert	44539	679.611	214.64	19.8186	1.29921	3.95159	0.509841	3.8019	0.789365	0.149683	54.9333	340.847	92.3907	68.1832	439.228	815.787	562.983	892.278	1455.26	2.53341	574.428	-7.25142	10.1542	0.43517	0.00823083	0.733248	0.0117438	1.18839	133	0	0	43.5	88.25	0.821927
1504	Upper Gila	16	Southwest Desert	39347.3	1674.28	436.79	13.5424	0.527091	0.891455	0.400727	0.835091	0.126364	0.0563636	34.6014	1835.81	11.6841	0.0347585	159.736	92.7543	206.773	104.173	310.946	0.259037	1200.39	-3.68882	-7.04936	0.719636	0.0474538	0.866437	0.11315	1.74668	148	0	0	43.5	95.75	0.847061
1505	Middle Gila	16	Southwest Desert	43769	1059.24	378.607	18.509	5.79897	4.51706	2.28676	5.11426	3.51221	0.597206	21.5745	695.109	181.761	57.6403	610.495	619.426	840.792	678.898	1519.69	1.68365	902.617	-2.01648	-4.5362	0.572372	0.0420599	1.12901	0.26872	2.01216	154	0	0	43.5	98.75	0.818589
1506	Salt	16	Southwest Desert	34892.4	1577.81	518.154	13.443	4.2026	0.336	1.9928	0.6464	2.2098	0.3104	90.1041	2081.43	51.1758	104.292	188.098	73.3398	280.587	181.77	462.357	0.213776	2162.81	-5.03233	7.90441	0.922755	0.0870925	1.07075	0.117848	2.19844	156	0	0	43.5	99.75	0.838032
1507	Lower Gila	16	Southwest Desert	39054.9	528.333	222.628	20.9509	4.08963	3.77111	1.23722	4.21722	2.85241	0.446111	31.5752	257.957	177.781	453.039	809.285	1017.09	1037.35	1474.3	2511.65	5.01358	500.968	-3.68419	2.8668	0.166294	0	0.406691	0	0.572985	99	0	0	43.5	71.25	0.799468
1508	Sonora	16	Southwest Desert	12938.3	902.898	329.893	19.0176	0.701786	0.579286	0.436429	0.471786	0.265357	0.1075	0.0082076	122.115	58.8968	2.31018	84.6434	66.799	155.695	69.1363	224.832	1.35752	165.619	-0.865912	-2.488	0.459945	0.0132238	0.633349	0.116146	1.22266	134	0	0	43.5	88.75	0.846736
1601	Great Salt Lake	18	California-Nevada	93757.5	1803.9	453.644	7.87343	2.94335	7.72787	1.61535	7.46703	1.328	0.260839	43.5822	1622.71	281.134	213.748	603.638	2412.46	969.819	2666.97	3636.79	0.74685	4869.51	1.86472	56.3087	0.175143	0.0154525	0.397297	0.0363757	0.624268	105	0	0	43.5	74.25	0.713881
1603	Escalante Desert-Sevier Lake	18	California-Nevada	42670	1939.01	393.379	8.53706	0.552029	4.30928	0.353623	3.91725	0.198406	0.392029	15.4521	1987.77	26.8109	1.79003	307.49	378.145	358.835	391.078	749.913	0.431623	1737.43	-0.433059	42.4388	0.145442	0.0250888	0.371445	0.0471298	0.589106	100	0	0	43.5	71.75	0.770034
1604	Black Rock Desert-Humboldt	18	California-Nevada	74176.6	1677.65	304.193	8.38078	0.499225	1.94116	0.256202	1.68124	0.243023	0.259922	12.2682	3224.52	22.5728	16.0533	512.699	318.097	632.522	340.432	972.954	0.548865	1772.67	0.230476	45.8629	0.297683	0.00695462	0.0568353	0.0214288	0.382902	74	37	0.000519701	113	93.5	0.722852
1605	Central Lahontan	18	California-Nevada	32840.5	1696.49	370.798	9.20529	3.24077	2.02646	1.56477	1.85662	1.676	0.169846	70.0601	717.762	39.8405	27.488	85.5475	461.913	145.852	507.463	653.315	0.294883	2215.51	-11.3667	44.9789	0.196402	0.0384365	0.0708536	0.114483	0.420175	79	1	3.39964e-05	93	86	0.79928
1606	Central Nevada Desert Basins	18	California-Nevada	123604	1797.08	255.942	9.73583	0.293801	0.535566	0.126063	0.416244	0.167738	0.119321	0.981942	761.445	36.9048	106.252	329.156	203.375	462.123	318.117	780.24	0.422029	1848.78	-3.02443	39.391	0.185374	0.0587223	0.0640633	0.0654793	0.373638	71	64	0.000560881	115	93	0.830109
1701	Kootenai-Pend Oreille-Spokane	14	Columbia-Snake	94043.6	1380.88	860.274	5.0446	1.76005	4.54495	0.974	4.4265	0.78605	0.11845	154.502	626.865	194.576	12.5394	113.733	1391.05	360.12	1446.46	1806.58	0.0508481	35529	7.04927	93.623	0.898382	0.0487201	1.09587	0.0821127	2.12508	155	119	0.00101017	123	139	0.771595
1702	Upper Columbia	14	Columbia-Snake	57669.9	906.549	564.763	7.23656	0.838247	19.3993	0.661237	19.0115	0.17701	0.387732	102.07	615.154	62.4633	16.9815	377.764	996.696	478.649	1049.07	1527.72	0.0805539	18965.2	9.44283	56.6195		0.0491283		0.104437	0.153566	28	1997	0.0147196	146	87	0.666132
1703	Yakima	14	Columbia-Snake	15928.2	793.209	670.376	8.08998	3.07636	18.8568	2.01	18.9273	1.06636	0.0704545	50.1081	1301.45	24.7437	18.7086	107.805	436.382	152.8	484.5	637.301	0.154799	4116.94	14.9522	66.6094		0.00766953		0.0422298	0.0498994	6	628	0.0394546	160	83	0.658369
1704	Upper Snake	14	Columbia-Snake	92909.8	1891.33	520.269	5.19538	0.574107	15.8321	0.42375	14.9508	0.150357	0.88131	80.0464	1669.43	109.566	0.779326	3620	6248.19	3838.5	7847.73	11686.2	1.26948	9205.55	3.80719	69.456	0.0295851	0.0363948	0.15784	0.0323248	0.256145	49	8	9.40161e-05	97	73	0.719946
1705	Middle Snake	14	Columbia-Snake	95795.6	1455.44	492.253	7.52366	0.476244	5.73357	0.322353	5.45222	0.153891	0.281357	97.8854	971.902	90.5327	22.225	821.085	3640.04	992.809	3706.84	4699.64	0.541697	8675.78	3.55956	59.5151	0.119576	0.0092572	0.212531	0.0125195	0.353884	65	905	0.00952925	142	103.5	0.722255
1706	Lower Snake	14	Columbia-Snake	90764.2	1548.68	782.26	5.61576	0.213163	10.4613	0.197721	10.2323	0.0154419	0.22893	77.8281	1459.83	61.7737	16.2559	282.695	876.301	368.721	1258.88	1627.61	0.073261	22216.5	6.00439	69.7873	0.311635	0.031947	0.0576788	0.0535659	0.454827	83	209	0.00230873	127	105	0.738117
1707	Middle Columbia	14	Columbia-Snake	77448.6	1001.44	563.813	8.33451	0.996951	15.7008	0.568598	14.8172	0.428354	0.883598	62.3846	833.152	75.0657	51.3697	387.604	1018.4	514.07	1258.07	1772.14	0.159836	11087.3	9.889	43.8774	0.76301	0.0363646	0.182305	0.0642013	1.04588	126	2849	0.0373775	159	142.5	0.685413
1708	Willamette	17	Pacific Northwest	45133.7	542.715	1845.85	9.53975	6.77248	14.7558	4.33876	15.2827	2.43372	0.526903	159.546	272.052	117.982	285.092	354.981	603.467	559.547	1365.53	1925.08	0.0466605	41257.1	15.1206	81.146	1.11097	0.0322168	0.395563	0.28915	1.8279	152	947	0.0206761	154	153	0.703277
1710	Oregon-Washington Coastal	17	Pacific Northwest	59364.1	478.668	2021.75	10.5035	3.29556	2.89327	2.10907	2.73704	1.18648	0.156235	20.0073	527.894	32.1015	100.352	46.8385	523.333	124.819	899.141	1023.96	0.0170279	60134.3	9.52867	91.3664	0.779642	0.0569199	0.61197	0.266881	1.71541	147	1066	0.0179023	149	148	0.800553
1711	Puget Sound	17	Pacific Northwest	42883.4	556.15	1863.27	8.29321	21.0629	5.23789	10.9312	5.264	10.1318	0.0261053	174.522	111.876	181.806	274.809	57.9661	22.2746	349.268	497.13	846.398	0.0251051	33714.2	17.4065	138.687	0	0.0291246	0	0.0718733	0.100998	14	4606	0.125777	163	88.5	0.760934
1712	Oregon Closed Basins	14	Columbia-Snake	45143.3	1534.3	352.201	7.21089	0.0446053	3.68553	0.0428947	3.28934	0.00171053	0.396184	5.13924	256.355	5.64791	2.84217	215.538	476.43	231.331	481.86	713.191	0.524626	1359.43	4.26171	37.6433	0.146513	0.00144346	0.412263	0.0524697	0.612689	103	294	0.00821254	138	120.5	0.78226
1801	Klamath-Northern California Coastal	17	Pacific Northwest	64621.5	976.422	1276.97	10.6725	2.08288	4.48822	1.24658	4.35486	0.836301	0.133356	87.3975	1667.37	36.4247	34.757	541.993	616.926	610.369	718.267	1328.64	0.0392233	33873.6	5.58575	61.5876	0.661032	0.0404969	0.318738	0.244085	1.26435	139	426	0.00667765	136	137.5	0.782818
1802	Sacramento	18	California-Nevada	83771.5	976.474	893.639	12.1977	5.3921	12.1185	2.68571	12.2913	2.70638	0.17281	246.066	1619.95	158.302	213.718	3857.98	1280.49	4201	1836.55	6037.55	0.215193	28056.5	-2.87688	67.6885	0.333861	0.0763707	0.676182	0.361585	1.448	145	153	0.00184674	126	135.5	0.722467
1803	Tulare-Buena Vista Lakes	18	California-Nevada	42497.5	879.772	454.658	14.3754	2.84068	29.0883	1.71553	28.8955	1.12515	0.192816	68.764	764.065	250.029	84.7896	3407.57	942.037	3745.42	1076.04	4821.46	1.20407	4004.32	-19.4582	20.1032	0.116023	0.00337083	0.701877	0.42779	1.24906	138	15	0.000379971	106	122	0.724169
1804	San Joaquin	18	California-Nevada	40919	851.72	724.461	13.5812	5.10232	17.7183	2.16179	17.9955	2.94054	0.277232	357.088	1514.14	253.386	231.178	3081.24	1581.64	3536.38	1926.51	5462.89	0.578619	9441.26	-16.8003	48.5432	0.55028	0.101364	1.34748	0.61472	2.61384	160	13	0.000317512	104	132	0.716063
1805	San Francisco Bay	18	California-Nevada	11208.3	199.848	725.838	14.7578	25.5936	5.16417	21.8142	5.87194	3.77944	0.707778	90.3917	1150.86	86.645	495.175	261.914	153.002	387.535	656.452	1043.99	0.432229	2415.36	-4.2444	59.8861	2.08087	0.509699	2.34069	1.47545	6.40671	163	126	0.0112728	143	153	0.668147
1806	Central California Coastal	18	California-Nevada	29381.5	455.891	537.005	15.0056	6.80547	8.64312	4.61937	8.35234	2.18609	0.290781	53.1297	1237.69	110.195	96.0902	255.495	105.121	403.415	204.702	608.117	0.164411	3698.76	-13.5651	37.2191	1.0991	0.0748281	0.931113	0.324471	2.42951	159	134	0.00456395	133	146	0.658847
1807	Southern California Coastal	18	California-Nevada	28843	558.057	460.562	16.5223	30.0141	3.16114	23.9416	4.68418	6.07241	1.52304	122.925	3592.4	760.721	1085.75	270.891	114.332	1161.31	1207.13	2368.44	0.71921	3293.11	-8.15035	8.78111	0.82668	0.0368026	1.76505	0.826825	3.45536	161	97	0.00302656	130	145.5	0.671602
1809	Northern Mojave-Mono Lake	18	California-Nevada	73269.2	1165.23	205.86	15.4099	2.12603	0.855256	1.30769	0.849359	0.818333	0.00589744	9.4329	257.864	313.059	281.881	541.294	66.2795	951.148	374.127	1325.28	0.757765	1748.93	-13.4946	19.3591	0.32615	0.0397285	0.215627	0.134681	0.716187	110	12	0.000173044	100	105	0.834341
1810	Southern Mojave-Salton Sea	16	Southwest Desert	41540.4	637.591	155.152	19.472	3.31884	2.82465	1.40744	2.87244	1.9114	0.0477907	0.381154	353.822	287.937	228.41	1399.76	587.289	1749.19	843.568	2592.76	4.8626	533.205	-3.81152	8.5751	0.108104	0.00777847	0.302104	0.0288405	0.446827	82	17	0.000437735	108	95	0.808923

## Sheet: Table S-4
Table S-4. Definitions and sources for variables given in Table S-3.
Variable name	Description	Units	Source	URL
Basin ID	HUC04 identifying number for basin or first basin in a combined group of HUC04s	n/a	Modified from NHD+ Watershed Boundary Dataset (HUC 4 boundaries)	https://www.usgs.gov/core-science-systems/ngp/national-hydrography/watershed-boundary-dataset
Basin name	Name assigned to the candidate basin, generally the name of a HUC04.	n/a	Modified from NHD+ Watershed Boundary Dataset (HUC 4 boundaries)	https://www.usgs.gov/core-science-systems/ngp/national-hydrography/watershed-boundary-dataset
Region	Hydrologic region number	n/a	NHD+ Watershed Boundary Dataset (HUC 4 boundaries)	https://www.usgs.gov/core-science-systems/ngp/national-hydrography/watershed-boundary-dataset
Region name	Name assigned to the hydrologic region	n/a	NHD+ Watershed Boundary Dataset (HUC 4 boundaries)	https://www.usgs.gov/core-science-systems/ngp/national-hydrography/watershed-boundary-dataset
Catchment Area (sqkm)	Area of the candidate basin	km2	Modified from NHD+ Watershed Boundary Dataset (HUC 4 boundaries)	https://www.usgs.gov/core-science-systems/ngp/national-hydrography/watershed-boundary-dataset
Elevation (m)	Mean elevation	m	1:1,000,000 scale terrain data from the National Map (100-m resolution)	https://nationalmap.gov/small_scale/mld/elev100.html
Precipitation 1981-2010 (mm)	Mean precipitation across basin from 1981-2010	mm	PRISM Climate Group - Oregon State University	http://prism.nacse.org/pub/prism/maps/Precipitation/rfactor/U.S./us_maps.html, accessed November 2010
Temperature 1981-2010 (Celsius)	Mean temperature across basin from 2981-2010	degrees celsius	PRISM Climate Group - Oregon State University	http://prism.nacse.org/pub/prism/maps/Precipitation/rfactor/U.S./us_maps.html, accessed November 2010
Urban (2012)	Total urban land use in 2012	percent	Falcone et al., 2019	https://pubs.er.usgs.gov/publication/ds948
Ag (2012)	Total agricultural land use in 2012	percent	Falcone et al., 2019	https://pubs.er.usgs.gov/publication/ds948
Urban (1974)	Total urban land use in 1974	percent	Falcone et al., 2019	https://pubs.er.usgs.gov/publication/ds948
Ag (1974)	Total agricultural land use in 1974	percent	Falcone et al., 2019	https://pubs.er.usgs.gov/publication/ds948
Ur2012-1974	Change in urban land use; difference of Urban (2012) and Urban (1974)	percent	computed	n/a
Ag2012-1974	Change in agricultural land use; difference of Ag (2012) and Ag (1974)	percent	computed	n/a
NormalStorage (ML/km2)	US Army Corps of Engineers: reservoir storage volume per unit area	m3/km2	Modified from National Inventory of Dams (NID) data (James Falcone and Sharon L. Qi, USGS, written commun.)	https://nid.sec.usace.army.mil/
FireHazard	USDA Forest Service: fire hazard score	unitless	Wildfire Hazard Potential (WHP) for the conterminous United States (270-m GRID), version 2018 classified (2nd Edition)	https://www.fs.usda.gov/rds/archive/catalog/RDS-2015-0046-2
PublicSupply_GW (mgd)	Public Supply, groundwater withdrawals, fresh	million gallons per day (mgd)	Dieter and others, 2018, Estimated use of water in the United States in 2015: U.S. Geological Survey Circular 1441, 65 p.	https://pubs.er.usgs.gov/publication/cir1441
PublicSupply_SW (mgd)	Public Supply, surface-water withdrawals, fresh	million gallons per day (mgd)	Dieter and others, 2018, Estimated use of water in the United States in 2015: U.S. Geological Survey Circular 1441, 65 p.	https://pubs.er.usgs.gov/publication/cir1441
Irrigation_GW_fresh (mgd)	Irrigation, groundwater withdrawals, fresh	million gallons per day (mgd)	Dieter and others, 2018, Estimated use of water in the United States in 2015: U.S. Geological Survey Circular 1441, 65 p.	https://pubs.er.usgs.gov/publication/cir1441
Irrigation_SW_fresh (mgd)	Irrigation, surface-water withdrawals, fresh	million gallons per day (mgd)	Dieter and others, 2018, Estimated use of water in the United States in 2015: U.S. Geological Survey Circular 1441, 65 p.	https://pubs.er.usgs.gov/publication/cir1441
Total_GW_withdraw_fresh (mgd)	Total groundwater withdrawals, fresh	million gallons per day (mgd)	Dieter and others, 2018, Estimated use of water in the United States in 2015: U.S. Geological Survey Circular 1441, 65 p.	https://pubs.er.usgs.gov/publication/cir1441
Total_SW_withdraw_fresh (mgd)	Total surface-water withdrawals, fresh	million gallons per day (mgd)	Dieter and others, 2018, Estimated use of water in the United States in 2015: U.S. Geological Survey Circular 1441, 65 p.	https://pubs.er.usgs.gov/publication/cir1441
Tot_WU	Total freshwater withdrawals	million gallons per day (mgd)	Dieter and others, 2018, Estimated use of water in the United States in 2015: U.S. Geological Survey Circular 1441, 65 p.	https://pubs.er.usgs.gov/publication/cir1441
Total_WU_to_Runoff_ratio	Ratio of Tot_WU and Runoff		computed	n/a
Runoff (mgd)	Runoff produced within the basin estimated based on a water balance model, converted to mgd	million gallons per day (mgd)	McCabe and Wolock, 2011, Independent effects of temperature and precipitation on modeled runoff in the conterminous United States	https://doi.org/10.1029/2011WR010630
RateChgGW_cmyr	Rate of change in groundwater storage expressed as length (depth) per time	cm/y	Velpuri and others, 2019, Gravity Recovery and Climate Experiment (GRACE) Storage Change Characteristics (2003–2016) over Major Surface Basins and Principal Aquifers in the Conterminous United States	https://doi.org/10.3390/rs11080936
PPT_change (mm)	Change in modeled precipitation from 1971-2000 versus 2070-2099. Ensemble mean of 20 global climate models	mm	MACA method to remove biases from global climate model outputs	https://climate.northwestknowledge.net/MACA/
Aq_animal_SAR (mean)	The number of at-risk animal species associated with aquatic habitat in HUC12s within the basin	count	Watershed Index Online Indicator Data Library	https://www.epa.gov/wsio
Aq_plant_SAR (mean)	The number of at-risk plant species associated with aquatic habitat in HUC12s within the basin	count	Watershed Index Online Indicator Data Library	https://www.epa.gov/wsio
Wtl_animal_SAR (mean)	The number of at-risk animal species associated with wetland habitat in HUC12s within the basin	count	Watershed Index Online Indicator Data Library	https://www.epa.gov/wsio
Wtl_plant_SAR (mean)	The number of at-risk plant species associated with wetland habitat in HUC12s within the basin	count	Watershed Index Online Indicator Data Library	https://www.epa.gov/wsio
Sum_SAR	computed	count	computed	n/a
Sum_SAR (rank)	computed	rank	computed	n/a
RareArea (km2)	Percent of the HUC12 classified as a rare ecosystem based on ecosystem size, shape, and type.	km2	Watershed Index Online Indicator Data Library	https://www.epa.gov/wsio
RareArea (%)	computed	percent	computed	n/a
SUM_RareArea (rank)	computed	rank	computed	n/a
Eco_sensitivity (mean rank)	computed	rank	computed	n/a
Mean_ICI	Index of Catchment Integrity	unitless	U.S. Environmental Protection Agency StreamCat Dataset	http://www2.epa.gov/national-aquatic-resource-surveys/streamcat

## Sheet: Table S-5
Table S-5. Percentile ranks, summary scores, and final ranks by hydrologic region for candidate basins.
Variables used for rank scores are highlighted in green. To compute these, each variable was ranked (1 to 163) and the percentile was taken.
A 2x weighting factor was applied to four variables (Tot_WU, WU_Runoff, Runoff, and GW_sto_change) prior to calculation of summary scores.
Basin ID	Candidate Basin Name	Region number	Region name	Basin Area	Urban	Ag	ResVol	FireHzd	PPT_change	Tot_WU	WU_Runoff	Runoff	GW_sto_change	Eco_sensivity	Score	Rank
204	Delaware	1	Northeast	40869.4	0.98773	0.509202	0.601227	0.680982	0.93865	1.69325	0.895706	1.6319	0.822086	0.794479	9.55521	1
411	Lake Erie and Ontario	1	Northeast	42056.4	0.92638	0.736196	0.607362	0.269939	0.92638	1.84049	1.19018	1.46012	0.932515	0.420245	9.30982	2
202	Hudson	1	Northeast	45464	0.993865	0.361963	0.822086	0.527607	0.969325	1.66871	0.699387	1.7546	0.699387	0.720859	9.21779	3
205	Susquehanna	1	Northeast	71223.8	0.785276	0.619632	0.515337	0.177914	0.932515	1.79141	0.723926	1.88957	0.552147	0.142638	8.13037	4
206	Potomac Chesapeake	1	Northeast	47936.4	0.944785	0.644172	0.282209	0.282209	0.91411	1.6319	0.871166	1.57055	0.392638	0.582822	8.11656	5
108	Connecticut	1	Northeast	40620.6	0.969325	0.282209	0.932515	0.233129	0.98773	0.834356	0.220859	1.73006	0.895706	0.490798	7.57669	6
107	NH-MA eastern	1	Northeast	24193.8	1	0.226994	0.742331	0.171779	0.97546	0.846626	0.478528	1.32515	0.773006	0.457055	6.99693	7
501	Allegheny-Monongahela	1	Northeast	49481.1	0.840491	0.490798	0.558282	0.147239	0.920245	0.871166	0.184049	1.79141	0.527607	0.22546	6.55675	8
101	Maine eastern	1	Northeast	70419.9	0.631902	0.171779	0.748466	0.245399	0.993865	0.171779	0.0122699	1.96319	1.16564	0.40184	6.50613	9
415	Northeastern Lake Ontario-St. Lawrence	1	Northeast	41802.2	0.638037	0.453988	0.834356	0.196319	0.96319	0.122699	0.0245399	1.70552	1.00613	0.457055	6.40184	10
104	Maine western	1	Northeast	19941.7	0.981595	0.239264	0.865031	0.276074	1	0.110429	0.0490798	1.28834	0.576687	0.58589	5.97239	11
305	Edisto-Santee	2	Atlantic Coast	59422.7	0.95092	0.411043	0.91411	0.717791	0.846626	1.93865	1.23926	1.68098	0.993865	0.849693	10.5429	1
306	Ogeechee-Savannah	2	Atlantic Coast	42682.3	0.858896	0.392638	0.97546	0.779141	0.674847	1.74233	1.10429	1.43558	1.15337	0.92638	10.0429	2
304	Pee Dee	2	Atlantic Coast	47851.3	0.895706	0.582822	0.361963	0.736196	0.877301	1.57055	0.907975	1.48466	1.03067	0.834356	9.28221	3
208	Lower Chesapeake	2	Atlantic Coast	47263.1	0.846626	0.527607	0.423313	0.509202	0.907975	1.81595	1.07975	1.59509	0.650307	0.745399	9.10123	4
301	Chowan-Roanoke	2	Atlantic Coast	44977.3	0.779141	0.539877	0.785276	0.447853	0.895706	1.3865	0.687117	1.49693	0.944785	0.788344	8.75153	5
313	Apalachicola	2	Atlantic Coast	52180.9	0.834356	0.533742	0.815951	0.668712	0.251534	1.06748	0.404908	1.71779	1.11656	0.929448	8.34049	6
302	NC eastern	2	Atlantic Coast	53427.8	0.907975	0.570552	0.343558	0.705521	0.889571	1.00613	0.380368	1.64417	0.907975	0.91411	8.26994	7
307	Altamaha-St. Marys	2	Atlantic Coast	52853.8	0.871166	0.417178	0.441718	0.797546	0.417178	0.858896	0.368098	1.52147	1.43558	0.91411	8.04294	8
314	Choctawhatchee-Escambia	2	Atlantic Coast	37297.4	0.797546	0.380368	0.0552147	0.595092	0.190184	0.466258	0.122699	1.66871	0.809816	0.855828	5.94172	9
309	Southern Florida	3	Florida	42396.6	0.91411	0.576687	0.96319	1	0.944785	1.65644	1.27607	1.15337	1.5092	0.972393	10.9663	1
308	Florida northcentral	3	Florida	51555.7	0.96319	0.447853	0.766871	0.91411	0.386503	1.39877	0.858896	1.30061	1.58282	0.941718	9.56135	2
311	Suwannee	3	Florida	44349.2	0.687117	0.460123	0.490798	0.815951	0.122699	0.503067	0.269939	1.41104	1.42331	0.788344	6.97239	3
403	Western Lake Michigan	4	Great Lakes	62159.3	0.803681	0.730061	0.711656	0.239264	0.791411	1.96319	1.66871	1.22699	1.73006	0.484663	10.3497	1
405	Eastern Lake Michigan	4	Great Lakes	57324.6	0.865031	0.785276	0.214724	0.141104	0.834356	1.77914	1.05521	1.58282	1.77914	0.378834	9.41564	2
407	Lake Huron	4	Great Lakes	38131.8	0.815951	0.717791	0.300613	0.202454	0.797546	0.809816	0.662577	1.12883	2	0.506135	7.94172	3
704	Upper Mississippi-Black-Root	4	Great Lakes	27869.5	0.496933	0.858896	0.680982	0.134969	0.742331	0.981595	0.981595	0.957055	0.760736	0.314417	6.90951	4
701	Mississippi Headwaters	4	Great Lakes	52085.6	0.748466	0.754601	0.687117	0.392638	0.631902	1.05521	1.00613	1.06748	0.269939	0.157975	6.77147	5
707	Wisconsin	4	Great Lakes	30905.7	0.625767	0.748466	0.484663	0.312883	0.717791	0.490798	0.601227	1.05521	1.34969	0.240798	6.6273	6
903	Rainy	4	Great Lakes	29270.8	0.171779	0.159509	0.705521	0.613497	0.705521	0.184049	0.134969	1.11656	1.37423	0.194785	5.36043	7
703	St. Croix-Chippewa	4	Great Lakes	44700.7	0.527607	0.625767	0.466258	0.300613	0.748466	0.355828	0.294479	1.1411	0.147239	0.265337	4.8727	8
401	Lake Superior	4	Great Lakes	41963.5	0.447853	0.165644	0.453988	0.386503	0.883436	0.319018	0.196319	1.19018	0.110429	0.377301	4.53067	9
712	Upper Illinois	5	Midwest	28314.2	0.90184	0.883436	0.251534	0.0245399	0.828221	1.8773	1.76687	1.09202	1.65644	0.296012	9.57822	1
409	Western Lake Erie	5	Midwest	40411.7	0.883436	0.91411	0.190184	0.00613497	0.840491	1.91411	1.65644	1.16564	1.2638	0.58589	9.42025	2
512	Wabash	5	Midwest	85349.1	0.662577	0.932515	0.294479	0.0184049	0.822086	1.82822	0.785276	1.90184	1.09202	0.391104	8.72853	3
713	Lower Illinois	5	Midwest	46353.9	0.533742	0.96319	0.331288	0.0122699	0.736196	1.73006	1.30061	1.23926	1.48466	0.210123	8.54141	4
1022	Elkhorn-Little Sioux	5	Midwest	42386.3	0.466258	0.944785	0.0613497	0.190184	0.503067	1.61963	1.70552	0.773006	1.70552	0.372699	8.34202	5
503	Upper Ohio	5	Midwest	55536.5	0.852761	0.668712	0.576687	0.0858896	0.858896	1.7546	0.969325	1.65644	0.441718	0.197853	8.06288	6
1027	Kansas	5	Midwest	39531.9	0.423313	0.895706	0.392638	0.257669	0.319018	1.22699	1.39877	0.760736	1.76687	0.31135	7.75307	7
1024	Missouri-Nishnabotna	5	Midwest	35236.9	0.404908	0.969325	0.171779	0.0736196	0.521472	1.5092	1.47239	0.895706	1.49693	0.228528	7.74387	8
708	Upper Mississippi-Iowa-Skunk-Wapsipinicon	5	Midwest	59402.7	0.490798	0.98773	0.288344	0.0490798	0.650307	1.27607	0.773006	1.31288	1.46012	0.207055	7.4954	9
709	Rock	5	Midwest	28275.9	0.711656	0.957055	0.263804	0.0552147	0.730061	0.773006	0.760736	1.03067	1.7546	0.173313	7.21012	10
711	Upper Mississippi-Salt	5	Midwest	26110.1	0.546012	0.920245	0.638037	0.0306748	0.613497	0.736196	0.736196	0.993865	1.3865	0.25	6.85123	11
506	Scioto-Great Miami	5	Midwest	30772.1	0.828221	0.889571	0.380368	0.0429448	0.809816	0.723926	0.576687	1.17791	0.503067	0.308282	6.2408	12
706	Upper Mississippi-Maquoketa-Plum	5	Midwest	22257.9	0.392638	0.92638	0.668712	0.0674847	0.699387	0.380368	0.588957	0.883436	1.31288	0.292945	6.21319	13
1028	Chariton-Grand	5	Midwest	28382.3	0.269939	0.95092	0.386503	0.0920245	0.533742	0.392638	0.453988	1.04294	1.41104	0.182515	5.71626	14
710	Des Moines	5	Midwest	37442.3	0.429448	0.993865	0.177914	0.0368098	0.619632	0.0981595	0.110429	1.00613	1.44785	0.253067	5.17331	15
603	Lower Tennessee	6	Tennessee-Missouri	47795.4	0.723926	0.711656	0.957055	0.331288	0.349693	1.95092	1.09202	1.80368	0.478528	0.861963	9.26074	1
601	Upper Tennessee	6	Tennessee-Missouri	58153.6	0.932515	0.478528	0.858896	0.380368	0.760736	1.85276	0.846626	1.91411	0.453988	0.760736	9.23926	2
714	Upper Mississippi-Kaskaskia-Meramec	6	Tennessee-Missouri	44263.1	0.766871	0.840491	0.588957	0.110429	0.662577	1.71779	1.12883	1.37423	1.27607	0.406442	8.8727	3
514	Lower Ohio	6	Tennessee-Missouri	32633.7	0.773006	0.809816	0.760736	0.104294	0.766871	1.70552	1.1411	1.33742	0.920245	0.486196	8.80521	4
513	Cumberland	6	Tennessee-Missouri	46390.1	0.822086	0.607362	0.920245	0.294479	0.588957	1.30061	0.527607	1.76687	0.625767	0.575153	8.02914	5
1101	Upper White	6	Tennessee-Missouri	57880.2	0.607362	0.650307	0.93865	0.208589	0.312883	1.37423	0.539877	1.77914	0.834356	0.489264	7.73466	6
315	Alabama	6	Tennessee-Missouri	58896.4	0.889571	0.423313	0.852761	0.607362	0.226994	1.25153	0.343558	1.85276	0.319018	0.855828	7.6227	7
1030	Lower Missouri	6	Tennessee-Missouri	26797.7	0.791411	0.865031	0.196319	0.0797546	0.570552	1.32515	1.15337	1.07975	1.28834	0.256135	7.60583	8
507	Ohio-Big Sandy-Guyandotte	6	Tennessee-Missouri	38524.6	0.877301	0.552147	0.717791	0.319018	0.779141	1.41104	0.809816	1.3865	0.368098	0.268405	7.48926	9
1029	Gasconade-Osage	6	Tennessee-Missouri	48204.1	0.570552	0.834356	0.846626	0.184049	0.484663	1.03067	0.552147	1.44785	1.07975	0.434049	7.46472	10
1111	Lower Arkansas	6	Tennessee-Missouri	40924.9	0.742331	0.699387	0.773006	0.478528	0.0184049	1.19018	0.613497	1.53374	0.233129	0.430982	6.71319	11
801	Lower Mississippi-Hatchie	6	Tennessee-Missouri	30463.2	0.730061	0.815951	0.104294	0.263804	0.288344	1.0184	0.564417	1.42331	0.785276	0.687117	6.68098	12
511	Green	6	Tennessee-Missouri	23916.8	0.582822	0.803681	0.546012	0.122699	0.668712	0.699387	0.490798	1.21472	0.858896	0.535276	6.52301	13
505	Kanawha	6	Tennessee-Missouri	31723.3	0.736196	0.404908	0.435583	0.226994	0.852761	0.552147	0.282209	1.39877	0.257669	0.483129	5.63037	14
510	Kentucky-Licking	6	Tennessee-Missouri	27638.6	0.717791	0.656442	0.496933	0.325153	0.723926	0.147239	0.0613497	1.27607	0.539877	0.394172	5.33896	15
802	Lower Mississippi-St. Francis	7	Mississippi Embayment	41892.3	0.435583	0.907975	0.417178	0.0613497	0.184049	1.98773	1.71779	1.55828	0.613497	0.366564	8.25	1
803	Lower Mississippi-Yazoo	7	Mississippi Embayment	36393.1	0.441718	0.846626	0.208589	0.349693	0.208589	1.46012	0.674847	1.61963	0.134969	0.529141	6.47393	2
805	Boeuf-Tensas-Big Black	7	Mississippi Embayment	32047.9	0.453988	0.766871	0.153374	0.374233	0.711656	0.993865	0.515337	1.47239	0.0368098	0.476994	5.95552	3
1203	Trinity-San Jacinto	8	Gulf Coast	65437.9	0.920245	0.723926	0.90184	0.809816	0.815951	1.64417	0.920245	1.54601	0.969325	0.57362	9.82515	1
1201	Sabine-Neches	8	Gulf Coast	51522.5	0.680982	0.496933	0.944785	0.699387	0.90184	1.43558	0.638037	1.69325	0.957055	0.453988	8.90184	2
807	Lower Mississippi	8	Gulf Coast	34091.4	0.809816	0.368098	0.122699	0.570552	0.95092	1.90184	1.25153	1.60736	0.122699	0.687117	8.39264	3
808	Louisiana Coastal	8	Gulf Coast	34374.9	0.595092	0.674847	0.0797546	0.889571	0.957055	1.58282	0.883436	1.5092	0.208589	0.542945	7.92331	4
1114	Red-Sulphur	8	Gulf Coast	71620.9	0.576687	0.601227	0.877301	0.582822	0.607362	1.36196	0.429448	1.86503	0.245399	0.760736	7.90798	5
316	Mobile-Tombigbee	8	Gulf Coast	55520.5	0.705521	0.472393	0.631902	0.503067	0.0245399	1.48466	0.503067	1.8773	0.220859	0.745399	7.16871	6
317	Pascagoula-Pearl	8	Gulf Coast	51603.6	0.760736	0.386503	0.269939	0.766871	0.687117	0.638037	0.0981595	1.84049	0.184049	0.800613	6.43252	7
804	Lower Red-Ouachita	8	Gulf Coast	53114.2	0.588957	0.355828	0.883436	0.429448	0.552147	0.957055	0.208589	1.81595	0.0736196	0.567485	6.43252	8
1017	Missouri-Big Sioux	9	Souris-Red-Rainy	37994.9	0.306748	0.981595	0.895706	0.153374	0.509202	0.269939	0.650307	0.576687	1.6319	0.443252	6.41871	1
902	Red	9	Souris-Red-Rainy	101437	0.245399	0.93865	0.478528	0.674847	0.490798	0.134969	0.257669	0.858896	0.711656	0.21319	5.0046	2
702	Minnesota	9	Souris-Red-Rainy	44050.8	0.337423	1	0.239264	0.128834	0.576687	0.220859	0.319018	0.834356	0.601227	0.259202	4.51687	3
1016	James	9	Souris-Red-Rainy	54742.8	0.153374	0.97546	0.0920245	0.220859	0.361963	0.0613497	0.306748	0.392638	1.32515	0.20092	4.09049	4
901	Souris	9	Souris-Red-Rainy	22632	0.233129	0.90184	0.116564	0.343558	0.423313	0.0122699	0.171779	0.147239	0.981595	0.29908	3.63037	5
1003	Missouri-Marias	10	Northern High Plains	51433.5	0.220859	0.705521	0.754601	0.484663	0.539877	1.1411	1.46012	0.699387	1.53374	0.492331	8.03221	1
1008	Big Horn	10	Northern High Plains	59250.3	0.0429448	0.245399	0.552147	0.601227	0.546012	1.55828	1.64417	0.809816	1.30061	0.473926	7.77454	2
1013	Missouri-Oahe	10	Northern High Plains	96052	0.177914	0.680982	0.993865	0.337423	0.325153	0.895706	1.60736	0.368098	1.8773	0.403374	7.66718	3
1007	Upper Yellowstone	10	Northern High Plains	37452.9	0.214724	0.312883	0.0674847	0.760736	0.785276	1.34969	1.2638	0.969325	1.23926	0.662577	7.62577	4
1004	Missouri-Musselshell	10	Northern High Plains	60806.6	0.0122699	0.374233	0.969325	0.404908	0.515337	0.822086	1.53374	0.404908	1.60736	0.523006	7.16718	5
1009	Powder-Tongue	10	Northern High Plains	48698.1	0.122699	0.122699	0.220859	0.533742	0.527607	0.748466	1.68098	0.282209	1.82822	0.495399	6.56288	6
1005	Milk	10	Northern High Plains	38828.6	0.0306748	0.693252	0.141104	0.165644	0.453988	0.662577	1.79141	0.208589	1.71779	0.458589	6.32362	7
1010	Lower Yellowstone	10	Northern High Plains	35974.5	0.0613497	0.349693	0.0429448	0.306748	0.441718	0.576687	1.91411	0.0613497	1.81595	0.513804	6.08436	8
1006	Missouri-Poplar	10	Northern High Plains	28155.3	0.0552147	0.797546	0.0490798	0.159509	0.343558	0.331288	1.85276	0.0368098	1.91411	0.480061	6.01994	9
1011	Missouri-Little Missouri	10	Northern High Plains	44637.9	0.116564	0.662577	0.0368098	0.214724	0.398773	0.245399	1.42331	0.122699	1.95092	0.409509	5.58129	10
1012	Cheyenne	10	Northern High Plains	62732.4	0.276074	0.276074	0.202454	0.539877	0.478528	0.233129	0.822086	0.380368	1.88957	0.400307	5.49847	11
1018	North Platte	11	Central High Plains	80471.9	0.141104	0.306748	0.828221	0.398773	0.435583	1.76687	1.81595	0.785276	1.04294	0.464724	7.9862	1
1020	Platte	11	Central High Plains	21251.7	0.374233	0.871166	0.257669	0.116564	0.276074	1.23926	1.90184	0.233129	1.57055	0.532209	7.3727	2
1019	South Platte	11	Central High Plains	62582.3	0.668712	0.588957	0.613497	0.521472	0.177914	1.49693	1.80368	0.638037	0.429448	0.420245	7.3589	3
1021	Loup	11	Central High Plains	39094.6	0.110429	0.515337	0.134969	0.361963	0.263804	0.907975	1.57055	0.429448	1.79141	0.421779	6.50767	4
1025	Republican	11	Central High Plains	64521	0.147239	0.852761	0.337423	0.0981595	0.0552147	1.44785	1.8773	0.355828	0.797546	0.303681	6.27301	5
1015	Niobrara	11	Central High Plains	37098	0.0490798	0.484663	0.0858896	0.552147	0.300613	0.417178	1.41104	0.257669	1.86503	0.381902	5.80521	6
1014	Missouri-White	11	Central High Plains	52031.1	0.0736196	0.558282	0.539877	0.515337	0.368098	0.0490798	0.417178	0.331288	1.90184	0.329755	5.08436	7
1110	North Canadian	12	Southern High Plains	46502.9	0.564417	0.638037	0.233129	0.441718	0.171779	1.12883	1.43558	0.687117	1.66871	0.289877	7.2592	1
1205	Brazos Headwaters	12	Southern High Plains	37558.9	0.319018	0.791411	0.128834	0.619632	0.220859	1.04294	1.95092	0.134969	1.69325	0.139571	7.04141	2
1109	Lower Canadian	12	Southern High Plains	43951.4	0.460123	0.429448	0.803681	0.564417	0.214724	0.601227	0.957055	0.736196	1.68098	0.302147	6.75	3
1104	Upper Cimarron	12	Southern High Plains	31136	0.0797546	0.773006	0.0245399	0.496933	0.153374	0.944785	1.96319	0.0858896	1.61963	0.503067	6.64417	4
1112	Red Headwaters	12	Southern High Plains	38639.7	0.282209	0.687117	0.226994	0.748466	0.239264	0.588957	1.58282	0.245399	1.80368	0.154908	6.55982	5
1103	Middle Arkansas	12	Southern High Plains	53187.8	0.417178	0.877301	0.165644	0.466258	0.00613497	1.10429	1.55828	0.613497	0.380368	0.246933	5.83589	6
1107	Neosho-Verdigris	12	Southern High Plains	53851.4	0.619632	0.828221	0.809816	0.490798	0.245399	0.453988	0.233129	1.34969	0.417178	0.369632	5.81748	7
1113	Red-Washita	12	Southern High Plains	64018.3	0.411043	0.613497	0.521472	0.638037	0.269939	0.343558	0.466258	0.944785	1.22699	0.161043	5.59663	8
1105	Lower Cimarron-Keystone	12	Southern High Plains	43635.1	0.355828	0.779141	0.509202	0.711656	0.0122699	0.196319	0.331288	0.822086	0.588957	0.34816	4.65491	9
1108	Upper Canadian	12	Southern High Plains	32307.1	0.134969	0.0797546	0.276074	0.785276	0.233129	0.0736196	0.711656	0.196319	1.47239	0.23773	4.20092	10
1026	Smoky Hill	12	Southern High Plains	51569.8	0.196319	0.822086	0.355828	0.251534	0.0797546	0.306748	1.03067	0.417178	0.466258	0.148773	4.07515	11
1207	Lower Brazos	13	Texas	40243.7	0.650307	0.742331	0.570552	0.411043	0.773006	1.52147	1.37423	1.0184	1.25153	0.395706	8.70859	1
1210	Central Texas Coastal	13	Texas	44841.7	0.754601	0.760736	0.503067	0.355828	0.754601	1.28834	1.22699	0.932515	1.21472	0.634969	8.42638	2
1206	Middle Brazos	13	Texas	40429.6	0.558282	0.564417	0.662577	0.588957	0.374233	1.53374	1.77914	0.674847	1.20245	0.358896	8.29755	3
1209	Lower Colorado-San Bernard Coastal	13	Texas	73022.5	0.552147	0.337423	0.674847	0.687117	0.466258	0.969325	0.993865	0.920245	1.06748	0.533742	7.20245	4
1208	Upper Colorado TX	13	Texas	41643.8	0.368098	0.595092	0.460123	0.754601	0.165644	0.711656	1.82822	0.184049	1.64417	0.282209	6.99387	5
1211	Nueces-Southwestern Texas Coastal	13	Texas	70881.9	0.539877	0.546012	0.319018	0.368098	0.380368	0.797546	1.17791	0.662577	0.343558	0.911043	6.04601	6
1307	Lower Pecos	13	Texas	53424.9	0.0920245	0.0306748	0.147239	0.423313	0.116564	0.282209	1.34969	0.171779	1.05521	0.271472	3.94018	7
1304	Rio Grande-Amistad	13	Texas	48159.6	0.294479	0.0429448	0.411043	0.546012	0.141104	0.208589	0.625767	0.588957	0.404908	0.322086	3.58589	8
1308	Lower Rio Grande	13	Texas	16468.3	0.521472	0.343558	0.368098	0.288344	0.294479	0.0368098	0.0858896	0.723926	0.196319	0.411043	3.26994	9
1704	Upper Snake	14	Columbia-Snake	92909.8	0.208589	0.441718	0.699387	0.96319	0.680982	2	1.86503	1.25153	0.723926	0.447853	9.28221	1
1701	Kootenai-Pend Oreille-Spokane	14	Columbia-Snake	94043.6	0.349693	0.233129	0.889571	0.840491	0.871166	1.33742	0.245399	1.97546	1.33742	0.852761	8.93252	2
1707	Middle Columbia	14	Columbia-Snake	77448.6	0.288344	0.435583	0.625767	0.883436	0.429448	1.31288	0.797546	1.36196	1.59509	0.874233	8.60429	3
1705	Middle Snake	14	Columbia-Snake	95795.6	0.159509	0.263804	0.779141	0.90184	0.582822	1.86503	1.5092	1.20245	0.638037	0.634969	8.53681	4
1702	Upper Columbia	14	Columbia-Snake	57669.9	0.251534	0.521472	0.797546	0.834356	0.564417	1.21472	0.441718	1.74233	1.52147	0.533742	8.42331	5
1706	Lower Snake	14	Columbia-Snake	90764.2	0.0368098	0.325153	0.693252	0.932515	0.693252	1.2638	0.392638	1.82822	1.17791	0.644172	7.98773	6
1002	Missouri Headwaters	14	Columbia-Snake	36350.4	0.226994	0.300613	0.404908	0.723926	0.638037	1.47239	1.32515	0.981595	1.10429	0.550613	7.72853	7
1703	Yakima	14	Columbia-Snake	15928.2	0.484663	0.503067	0.564417	0.92638	0.644172	0.515337	0.748466	0.871166	1.92638	0.509202	7.69325	8
1712	Oregon Closed Basins	14	Columbia-Snake	45143.3	0.00613497	0.177914	0.0981595	0.631902	0.337423	0.625767	1.48466	0.343558	0.883436	0.739264	5.32822	9
1401	Colorado-Gunnison	15	Central Rockies	46270.8	0.343558	0.202454	0.656442	0.693252	0.404908	1.68098	1.44785	1.10429	0.331288	0.243865	7.1089	1
1404	Great Divide-Upper Green	15	Central Rockies	53758.4	0.0674847	0.116564	0.791411	0.472393	0.447853	1.15337	1.61963	0.601227	0.564417	0.553681	6.38804	2
1102	Upper Arkansas	15	Central Rockies	64556.1	0.361963	0.288344	0.398773	0.558282	0.0306748	1.17791	1.73006	0.503067	0.0858896	0.47546	5.61043	3
1406	Lower Green	15	Central Rockies	37701.4	0.128834	0.184049	0.619632	0.625767	0.392638	0.674847	1.28834	0.515337	0.355828	0.562883	5.34816	4
1405	White-Yampa	15	Central Rockies	34342.5	0.0858896	0.134969	0.110429	0.828221	0.595092	0.613497	1.0184	0.711656	0.871166	0.357362	5.32669	5
1301	Rio Grande Headwaters	15	Central Rockies	19714.5	0.0981595	0.269939	0.429448	0.417178	0.0920245	1.11656	1.6319	0.552147	0.159509	0.342025	5.1089	6
1408	San Juan	15	Central Rockies	64569.3	0.263804	0.153374	0.527607	0.576687	0.128834	0.785276	1.21472	0.650307	0.0613497	0.48773	4.84969	7
1403	Upper Colorado-Dolores	15	Central Rockies	21661.9	0.0245399	0.0920245	0.374233	0.822086	0.282209	0.527607	1.49693	0.306748	0.171779	0.507669	4.60583	8
1407	Upper Colorado-Dirty Devil	15	Central Rockies	35264.4	0.0184049	0.0245399	1	0.453988	0.257669	0.0858896	1.04294	0.159509	0.0245399	0.415644	3.48313	9
1502	Little Colorado	15	Central Rockies	70077.5	0.257669	0.00613497	0.0736196	0.773006	0.0613497	0.0245399	0.355828	0.319018	0.306748	0.320552	2.49847	10
1503	Lower Colorado	16	Southwest Desert	44539	0.312883	0.196319	0.595092	0.730061	0.134969	1.16564	1.97546	0.110429	1.36196	0.541411	7.12423	1
1507	Lower Gila	16	Southwest Desert	39054.9	0.601227	0.190184	0.447853	0.650307	0.0429448	1.59509	2	0.0736196	0.674847	0.437117	6.71319	2
1810	Southern Mojave-Salton Sea	16	Southwest Desert	41540.4	0.515337	0.128834	0.0184049	0.742331	0.104294	1.60736	1.98773	0.0981595	0.736196	0.582822	6.52147	3
1505	Middle Gila	16	Southwest Desert	43769	0.674847	0.220859	0.349693	0.852761	0.0490798	1.20245	1.93865	0.220859	0.294479	0.605828	6.40951	4
1506	Salt	16	Southwest Desert	34892.4	0.613497	0.0184049	0.730061	0.981595	0.0981595	0.404908	0.932515	0.539877	1.0184	0.611963	5.94939	5
1306	Upper Pecos	16	Southwest Desert	60947.6	0.165644	0.0858896	0.325153	0.846626	0.159509	0.368098	1.31288	0.269939	1.54601	0.647239	5.72699	6
1303	Rio Grande-Mimbres	16	Southwest Desert	28820	0.331288	0.110429	0.871166	0.865031	0.0736196	0.429448	1.92638	0.0245399	0.748466	0.33589	5.71626	7
1302	Rio Grande-Elephant Butte	16	Southwest Desert	70247.4	0.386503	0.0613497	0.306748	0.803681	0.0674847	0.564417	1.20245	0.527607	0.662577	0.427914	5.01074	8
1504	Upper Gila	16	Southwest Desert	39347.3	0.190184	0.0736196	0.472393	0.969325	0.0858896	0.294479	1.06748	0.294479	0.687117	0.587423	4.72239	9
1305	Rio Grande Closed Basins	16	Southwest Desert	45513.2	0.300613	0.0552147	0.0122699	0.662577	0.147239	0.257669	1.59509	0.0490798	1.1411	0.404908	4.62577	10
1508	Sonora	16	Southwest Desert	12938.3	0.239264	0.0490798	0.00613497	0.460123	0.0368098	0.159509	1.88957	0.0122699	0.0981595	0.544479	3.4954	11
1708	Willamette	17	Pacific Northwest	45133.7	0.693252	0.398773	0.907975	0.656442	0.803681	1.42331	0.159509	1.98773	1.93865	0.93865	9.90798	1
1711	Puget Sound	17	Pacific Northwest	42883.4	0.93865	0.257669	0.92638	0.435583	0.981595	0.760736	0.0736196	1.93865	1.97546	0.542945	8.83129	2
1801	Klamath-Northern California Coastal	17	Pacific Northwest	64621.5	0.380368	0.214724	0.723926	0.957055	0.625767	1.09202	0.147239	1.95092	1.12883	0.843558	8.06442	3
1710	Oregon-Washington Coastal	17	Pacific Northwest	59364.1	0.509202	0.141104	0.312883	0.791411	0.865031	0.920245	0.0368098	2	1.55828	0.907975	8.04294	4
1804	San Joaquin	18	California-Nevada	40919	0.644172	0.466258	0.981595	0.93865	0.496933	1.92638	1.54601	1.2638	1.96319	0.809816	11.0368	1
1803	Tulare-Buena Vista Lakes	18	California-Nevada	42497.5	0.472393	0.631902	0.644172	0.877301	0.202454	1.88957	1.84049	0.846626	1.98773	0.748466	10.1411	2
1802	Sacramento	18	California-Nevada	83771.5	0.656442	0.331288	0.95092	0.944785	0.656442	1.97546	0.944785	1.92638	0.490798	0.831288	9.70859	3
1807	Southern California Coastal	18	California-Nevada	28843	0.97546	0.147239	0.840491	0.993865	0.110429	1.54601	1.69325	0.748466	1.39877	0.892638	9.34663	4
1805	San Francisco Bay	18	California-Nevada	11208.3	0.957055	0.251534	0.736196	0.907975	0.601227	0.932515	1.3865	0.625767	0.846626	0.93865	8.18405	5
1601	Great Salt Lake	18	California-Nevada	93757.5	0.478528	0.294479	0.533742	0.95092	0.558282	1.80368	1.74233	0.907975	0.282209	0.455521	8.00767	6
1806	Central California Coastal	18	California-Nevada	29381.5	0.699387	0.319018	0.582822	0.920245	0.331288	0.478528	0.834356	0.797546	1.85276	0.895706	7.71166	7
1809	Northern Mojave-Mono Lake	18	California-Nevada	73269.2	0.398773	0.0674847	0.159509	0.644172	0.196319	1.07975	1.7546	0.453988	1.84049	0.644172	7.23926	8
1605	Central Lahontan	18	California-Nevada	32840.5	0.503067	0.104294	0.650307	0.858896	0.460123	0.539877	1.16564	0.564417	1.74233	0.527607	7.11656	9
1501	Lower Colorado-Lake Mead	18	California-Nevada	78401.6	0.325153	0.0122699	0.98773	0.895706	0.306748	0.441718	1.11656	0.490798	1.19018	0.702454	6.46933	10
1604	Black Rock Desert-Humboldt	18	California-Nevada	74176.6	0.184049	0.0981595	0.184049	0.98773	0.472393	0.883436	1.52147	0.466258	0.0122699	0.57362	5.38344	11
1606	Central Nevada Desert Basins	18	California-Nevada	123604	0.104294	0.0368098	0.0306748	0.871166	0.355828	0.687117	1.33742	0.478528	0.515337	0.570552	4.98773	12
1603	Escalante Desert-Sevier Lake	18	California-Nevada	42670	0.202454	0.208589	0.245399	0.97546	0.411043	0.650307	1.36196	0.441718	0.0490798	0.440184	4.9862	13
